# Supplementary material for: Elucidation of population-based bacterial adaptation to antimicrobial treatment by single-cell sequencing analysis of the gut microbiome of a hospital patient
Source: mSystems. 2025 Dec 30;11(2):e01631-24. doi: 10.1128/msystems.01631-24 (PMC12911351; doi:10.1128/msystems.01631-24)
Supplement: Supplemental tables — Tables S1-S10. [file msystems.01631-24-s0002.xlsx]

## Sheet: tableS1-SAGs
TableS1 Single-Cell bacterial genomic metrics and taxonomy
bin_ID	Genome name	Completeness	Contamination	Quality	Genome size	genome N50	Species name by GTDB-Tk database	Closest RefSeq genome	ANI to closest RefSeq genome	NCBI_taxonomy	NCBI_taxid	abbreviate_classification	BUSCO_Completeness	BUSCO_Duplication	BUSCO_class	SAG_count_all
7_780	single_bin_7_780	99.6226	0.388794	high	3495867	81919	d__Bacteria;p__Bacteroidota;c__Bacteroidia;o__Bacteroidales;f__Barnesiellaceae;g__Barnesiella;s__Barnesiella intestinihominis	GCF_000296465.1	98.37	Barnesiella intestinihominis YIT 11860	487174	g__Barnesiella;s__Barnesiella intestinihominis	98.4	2.4	bacteria_odb10	1087
7_775	single_bin_7_775	99.2509	1.1236	high	3178433	24125	d__Bacteria;p__Firmicutes;c__Bacilli;o__Lactobacillales;f__Enterococcaceae;g__Enterococcus_B;s__Enterococcus_B faecium	GCF_001544255.1	99.34	Enterococcus faecium NBRC 100486	1352	g__Enterococcus_B;s__Enterococcus_B faecium	98.5	0.7	lactobacillales_odb10	430
S_821	single_bin_S_821	98.9219	2.29244	high	4353365	94862	d__Bacteria;p__Bacteroidota;c__Bacteroidia;o__Bacteroidales;f__Bacteroidaceae;g__Bacteroides;s__Bacteroides eggerthii	GCF_000155815.1	98.7	Bacteroides eggerthii DSM 20697	28111	g__Bacteroides;s__Bacteroides eggerthii	97.6	2.4	bacteria_odb10	5709
S_826	single_bin_S_826	98.1013	0.632911	high	3940301	38520	d__Bacteria;p__Firmicutes_A;c__Clostridia;o__Lachnospirales;f__Lachnospiraceae;g__Scatomonas;s__Scatomonas merdavium	GCA_018716575.1	98.59	Candidatus Scatomonas merdavium	2840918	g__Scatomonas;s__Scatomonas merdavium	94.3	0.8	bacteria_odb10	162
7_619	single_bin_7_619	97.221	4.42308	high	5541624	28553	d__Bacteria;p__Bacteroidota;c__Bacteroidia;o__Bacteroidales;f__Tannerellaceae;g__Parabacteroides;s__Parabacteroides distasonis	GCF_000012845.1	97.37	Parabacteroides distasonis ATCC 8503	823	g__Parabacteroides;s__Parabacteroides distasonis	93.9	1.3	bacteroidales_odb10	1097
7_779	single_bin_7_779	92.1154	4.72756	high	3425812	25037	d__Bacteria;p__Bacteroidota;c__Bacteroidia;o__Bacteroidales;f__Rikenellaceae;g__Alistipes;s__Alistipes putredinis	GCF_000154465.1	99.34	Alistipes putredinis DSM 17216	28117	g__Alistipes;s__Alistipes putredinis	82.3	0	bacteria_odb10	620
S_823	single_bin_S_823	91.8683	1.66493	high	2974250	30686	d__Bacteria;p__Firmicutes_A;c__Clostridia;o__Christensenellales;f__Borkfalkiaceae;g__Borkfalkia;s__unknown_0					g__Borkfalkia;s__unknown_0	84.7	1.6	bacteria_odb10	511
7_456	single_bin_7_456	84.6998	0.134771	medium	2467592	11400	d__Bacteria;p__Firmicutes;c__Bacilli;o__Erysipelotrichales;f__Coprobacillaceae;g__Massiliomicrobiota;s__Massiliomicrobiota merdigallinarum	GCF_002160815.1	97.6	Massilimicrobiota sp. An134	1965557	g__Massiliomicrobiota;s__Massiliomicrobiota merdigallinarum	72.9	0	firmicutes_odb10	33
S_825	single_bin_S_825	78.5147	0.680272	medium	3766438	33523	d__Bacteria;p__Firmicutes_A;c__Clostridia;o__Oscillospirales;f__Ruminococcaceae;g__Ruthenibacterium;s__unknown_0					g__Ruthenibacterium;s__unknown_0	77.4	0.8	bacteria_odb10	491
7_791	single_bin_7_791	70.4738	0.8	medium	1461746	9878	d__Archaea;p__Methanobacteriota;c__Methanobacteria;o__Methanobacteriales;f__Methanobacteriaceae;g__Methanobrevibacter_A;s__Methanobrevibacter_A smithii	GCF_000016525.1	98.86	Methanobrevibacter smithii ATCC 35061	2173	g__Methanobrevibacter_A;s__Methanobrevibacter_A smithii	50	0	archaea_odb10	18
7_124	single_bin_7_124	68.8827	1.14943	medium	6000040	19495	d__Bacteria;p__Firmicutes_A;c__Clostridia;o__Lachnospirales;f__Lachnospiraceae;g__Eisenbergiella;s__Eisenbergiella porci	GCF_009696275.1	96.17	Eisenbergiella porci	2652274	g__Eisenbergiella;s__Eisenbergiella porci	67.7	0.8	bacteria_odb10	52
S_818	single_bin_S_818	58.7767	1.84705	medium	4134133	10527	d__Bacteria;p__Proteobacteria;c__Gammaproteobacteria;o__Enterobacterales;f__Enterobacteriaceae;g__Klebsiella;s__Klebsiella pneumoniae	GCF_000742135.1	98.36	Klebsiella pneumoniae	573	g__Klebsiella;s__Klebsiella pneumoniae	60.7	0.5	enterobacterales_odb10	102
7_327	single_bin_7_327	58.3319	0.70922	medium	1125793	5658	d__Bacteria;p__Firmicutes;c__Bacilli;o__Lactobacillales;f__Streptococcaceae;g__Streptococcus;s__Streptococcus anginosus	GCF_900636475.1	96.05	Streptococcus anginosus	1328	g__Streptococcus;s__Streptococcus anginosus	43.5	0	bacteria_odb10	10
7_729	single_bin_7_729	55.902	2.58918	medium	2338586	5921	d__Bacteria;p__Firmicutes_A;c__Clostridia;o__Lachnospirales;f__Lachnospiraceae;g__;s__unknown_0					f__Lachnospiraceae;s__unknown_0	37.1	0.8	bacteria_odb10	6
7_452	single_bin_7_452	46.9248	1.07807	low	2982672	5018	d__Bacteria;p__Bacteroidota;c__Bacteroidia;o__Bacteroidales;f__Bacteroidaceae;g__Bacteroides;s__Bacteroides salyersiae	GCF_000381365.1	98.76	Bacteroides salyersiae WAL 10018 = DSM 18765 = JCM 12988	291644	g__Bacteroides;s__Bacteroides salyersiae	40.3	0.8	bacteria_odb10	72
7_320	single_bin_7_320	46.057	2.52517	low	2413091	7889	d__Bacteria;p__Firmicutes_A;c__Clostridia;o__Oscillospirales;f__Oscillospiraceae;g__Lawsonibacter;s__unknown_0					g__Lawsonibacter;s__unknown_0	43.5	1.5	clostridiales_odb10	52
S_831	single_bin_S_831	40.1786	1.78571	low	2809712	20511	d__Bacteria;p__Firmicutes_A;c__Clostridia;o__Oscillospirales;f__Ruminococcaceae;g__Ruthenibacterium;s__Ruthenibacterium lactatiformans	GCF_000949455.1	97.69	Ruthenibacterium lactatiformans	1550024	g__Ruthenibacterium;s__Ruthenibacterium lactatiformans	32.2	1.6	bacteria_odb10	133
S_814	single_bin_S_814	32.1317	0.15674	low	1422778	8054	d__Bacteria;p__Firmicutes;c__Bacilli;o__Lactobacillales;f__Enterococcaceae;g__Enterococcus;s__Enterococcus faecalis	GCF_000392875.1	98.59	Enterococcus faecalis ATCC 19433	1351	g__Enterococcus;s__Enterococcus faecalis	31.5	0	bacteria_odb10	9
7_323	single_bin_7_323	28.7338	0	low	1668857	6586	d__Bacteria;p__Firmicutes_A;c__Clostridia;o__Oscillospirales;f__Ruminococcaceae;g__Ruthenibacterium;s__unknown_1					g__Ruthenibacterium;s__unknown_1	20.2	0	bacteria_odb10	32
7_732	single_bin_7_732	27.069	1.72414	low	1045191	5569	d__Bacteria;p__Proteobacteria;c__Gammaproteobacteria;o__Burkholderiales;f__Burkholderiaceae;g__Aphodousia;s__Aphodousia sp002329575	GCA_002329575.1	97.59	Sutterella sp. UBA1442	1947611	g__Aphodousia;s__Aphodousia sp002329575	20.2	0.8	bacteria_odb10	8
7_0	single_bin_7_0	25.5609	2.40385	low	1309220	8218	d__Bacteria;p__Bacteroidota;c__Bacteroidia;o__Bacteroidales;f__Rikenellaceae;g__Alistipes_A;s__Alistipes_A indistinctus	GCF_000231275.1	98.9	Alistipes indistinctus YIT 12060	626932	g__Alistipes_A;s__Alistipes_A indistinctus	21.8	0	bacteria_odb10	13
7_328	single_bin_7_328	25.3918	0	low	1066334	4159	d__Bacteria;p__Firmicutes_A;c__Clostridia;o__Oscillospirales;f__Ruminococcaceae;g__Pararuminococcus;s__Pararuminococcus gallinarum	GCF_904419775.1	97.26			g__Pararuminococcus;s__Pararuminococcus gallinarum	17.7	0	bacteria_odb10	16
7_330	single_bin_7_330	20.7337	1.75439	low	1140380	4747	d__Bacteria;p__Firmicutes_A;c__Clostridia;o__Lachnospirales;f__Lachnospiraceae;g__Massilistercora;s__unknown_0					g__Massilistercora;s__unknown_0	12.1	0	bacteria_odb10	4
7_312	single_bin_7_312	17.5287	0	low	1679651	8122	d__Bacteria;p__Firmicutes_A;c__Clostridia;o__Oscillospirales;f__Oscillospiraceae;g__Dysosmobacter;s__Dysosmobacter welbionis	GCF_005121165.2	98.43			g__Dysosmobacter;s__Dysosmobacter welbionis	0	0	Skip because of low Completeness	24
7_379	single_bin_7_379	13.7931	0	low	1239936	8668	Unclassified Bacteria					Unclassified	0	0	Skip because of low Completeness	10
7_6	single_bin_7_6	10.2665	0	low	655783	2257	Unclassified Bacteria					Unclassified	0	0	Skip because of low Completeness	5
7_71	single_bin_7_71	8.33333	0	low	55588	2749	Unclassified Bacteria					Unclassified	0	0	Skip because of low Completeness	20
7_266	single_bin_7_266	8.33333	0	low	256151	3316	Unclassified Bacteria					Unclassified	0	0	Skip because of low Completeness	2
7_329	single_bin_7_329	8.30721	0.15674	low	134516	6614	Unclassified Bacteria					Unclassified	0	0	Skip because of low Completeness	1
7_14	single_bin_7_14	6.34796	0	low	92891	1391	Unclassified Bacteria					Unclassified	0	0	Skip because of low Completeness	1
S_809	single_bin_S_809	5.61129	0	low	272149	4724	Unclassified Bacteria					Unclassified	0	0	Skip because of low Completeness	23
7_62	single_bin_7_62	4.16667	0	low	57206	7332	Unclassified Bacteria					Unclassified	0	0	Skip because of low Completeness	1
7_450	single_bin_7_450	4.16667	0	low	225424	2289	Unclassified Bacteria					Unclassified	0	0	Skip because of low Completeness	2
7_723	single_bin_7_723	4.16667	0	low	470958	3253	Unclassified Bacteria					Unclassified	0	0	Skip because of low Completeness	1
7_123	single_bin_7_123	4.16667	0	low	863339	3439	Unclassified Bacteria					Unclassified	0	0	Skip because of low Completeness	3
7_176	single_bin_7_176	4.16667	0	low	122201	2937	Unclassified Bacteria					Unclassified	0	0	Skip because of low Completeness	5
7_721	single_bin_7_721	4.16667	0	low	29231	1681	Unclassified Bacteria					Unclassified	0	0	Skip because of low Completeness	1
7_159	single_bin_7_159	3.76176	0	low	168133	8415	Unclassified Bacteria					Unclassified	0	0	Skip because of low Completeness	5
7_158	single_bin_7_158	3.44828	0	low	172156	4362	Unclassified Bacteria					Unclassified	0	0	Skip because of low Completeness	18
7_265	single_bin_7_265	3.44828	0	low	529475	5968	Unclassified Bacteria					Unclassified	0	0	Skip because of low Completeness	10
7_324	single_bin_7_324	3.44828	0	low	1282984	7604	Unclassified Bacteria					Unclassified	0	0	Skip because of low Completeness	16
7_189	single_bin_7_189	2.29885	0	low	204186	3947	Unclassified Bacteria					Unclassified	0	0	Skip because of low Completeness	1
7_5	single_bin_7_5	1.88088	0	low	103863	2019	Unclassified Bacteria					Unclassified	0	0	Skip because of low Completeness	1
7_96	single_bin_7_96	1.75439	0	low	22619	1912	Unclassified Bacteria					Unclassified	0	0	Skip because of low Completeness	1
7_326	single_bin_7_326	1.72414	0	low	1157421	7417	Unclassified Bacteria					Unclassified	0	0	Skip because of low Completeness	8
7_706	single_bin_7_706	0	0	low	11603	1376	Unclassified					Unclassified	0	0	Skip because of low Completeness	1
7_716	single_bin_7_716	0	0	low	11465	7461	Unclassified					Unclassified	0	0	Skip because of low Completeness	1
7_730	single_bin_7_730	0	0	low	5654	1418	Unclassified					Unclassified	0	0	Skip because of low Completeness	1
7_65	single_bin_7_65	0	0	low	45927	347	Unclassified					Unclassified	0	0	Skip because of low Completeness	1
7_727	single_bin_7_727	0	0	low	10347	1290	Unclassified					Unclassified	0	0	Skip because of low Completeness	1
7_291	single_bin_7_291	0	0	low	10366	10366	Unclassified					Unclassified	0	0	Skip because of low Completeness	1
7_715	single_bin_7_715	0	0	low	10029	1553	Unclassified					Unclassified	0	0	Skip because of low Completeness	1
7_60	single_bin_7_60	0	0	low	50904	10226	Unclassified Bacteria					Unclassified	0	0	Skip because of low Completeness	1
7_720	single_bin_7_720	0	0	low	8614	1219	Unclassified Bacteria					Unclassified	0	0	Skip because of low Completeness	1
7_300	single_bin_7_300	0	0	low	150514	2789	Unclassified					Unclassified	0	0	Skip because of low Completeness	3
7_731	single_bin_7_731	0	0	low	6970	4627	Unclassified					Unclassified	0	0	Skip because of low Completeness	1
7_92	single_bin_7_92	0	0	low	11121	11121	Unclassified					Unclassified	0	0	Skip because of low Completeness	1
7_57	single_bin_7_57	0	0	low	18134	1312	Unclassified Bacteria					Unclassified	0	0	Skip because of low Completeness	1
7_64	single_bin_7_64	0	0	low	22068	2592	Unclassified					Unclassified	0	0	Skip because of low Completeness	2
7_734	single_bin_7_734	0	0	low	19043	1635	Unclassified					Unclassified	0	0	Skip because of low Completeness	1
S_819	single_bin_S_819	0	0	low	9217	1958	Unclassified					Unclassified	0	0	Skip because of low Completeness	1
7_97	single_bin_7_97	0	0	low	20888	1521	Unclassified					Unclassified	0	0	Skip because of low Completeness	1
7_714	single_bin_7_714	0	0	low	4755	2524	Unclassified					Unclassified	0	0	Skip because of low Completeness	1
7_17	single_bin_7_17	0	0	low	187021	4371	Unclassified Bacteria					Unclassified	0	0	Skip because of low Completeness	7
7_94	single_bin_7_94	0	0	low	3776	1287	Unclassified					Unclassified	0	0	Skip because of low Completeness	1
7_93	single_bin_7_93	0	0	low	126703	5890	Unclassified Bacteria					Unclassified	0	0	Skip because of low Completeness	1
S_828	single_bin_S_828	0	0	low	7912	1813	Unclassified					Unclassified	0	0	Skip because of low Completeness	1
7_707	single_bin_7_707	0	0	low	10006	1264	Unclassified					Unclassified	0	0	Skip because of low Completeness	1
7_443	single_bin_7_443	0	0	low	6603	2591	Unclassified					Unclassified	0	0	Skip because of low Completeness	1
7_708	single_bin_7_708	0	0	low	63805	1677	Unclassified Bacteria					Unclassified	0	0	Skip because of low Completeness	1
7_713	single_bin_7_713	0	0	low	20649	1412	Unclassified					Unclassified	0	0	Skip because of low Completeness	1
7_378	single_bin_7_378	0	0	low	621265	5919	Unclassified Bacteria					Unclassified	0	0	Skip because of low Completeness	7
7_454	single_bin_7_454	0	0	low	155430	5818	Unclassified Bacteria					Unclassified	0	0	Skip because of low Completeness	1
7_261	single_bin_7_261	0	0	low	356603	8170	Unclassified					Unclassified	0	0	Skip because of low Completeness	2
7_74	single_bin_7_74	0	0	low	17476	1190	Unclassified Bacteria					Unclassified	0	0	Skip because of low Completeness	1
7_196	single_bin_7_196	0	0	low	87813	6510	Unclassified					Unclassified	0	0	Skip because of low Completeness	1
7_73	single_bin_7_73	0	0	low	12420	1174	Unclassified					Unclassified	0	0	Skip because of low Completeness	1
7_190	single_bin_7_190	0	0	low	117580	4475	Unclassified					Unclassified	0	0	Skip because of low Completeness	3
7_188	single_bin_7_188	0	0	low	80434	3124	Unclassified					Unclassified	0	0	Skip because of low Completeness	1
7_525	single_bin_7_525	0	0	low	107310	2484	Unclassified Bacteria					Unclassified	0	0	Skip because of low Completeness	1
7_544	single_bin_7_544	0	0	low	12723	1208	Unclassified Bacteria					Unclassified	0	0	Skip because of low Completeness	1
7_578	single_bin_7_578	0	0	low	27606	2002	Unclassified					Unclassified	0	0	Skip because of low Completeness	1
7_170	single_bin_7_170	0	0	low	147580	3681	Unclassified Bacteria					Unclassified	0	0	Skip because of low Completeness	8
7_338	single_bin_7_338	0	0	low	171619	5658	Unclassified Bacteria					Unclassified	0	0	Skip because of low Completeness	15
7_343	single_bin_7_343	0	0	low	218629	5425	Unclassified Bacteria					Unclassified	0	0	Skip because of low Completeness	15
7_336	single_bin_7_336	0	0	low	320545	4799	Unclassified Bacteria					Unclassified	0	0	Skip because of low Completeness	30
7_602	single_bin_7_602	0	0	low	21641	1228	Unclassified					Unclassified	0	0	Skip because of low Completeness	1
7_712	single_bin_7_712	0	0	low	17507	1560	Unclassified					Unclassified	0	0	Skip because of low Completeness	1
7_663	single_bin_7_663	0	0	low	45585	1601	Unclassified					Unclassified	0	0	Skip because of low Completeness	1
7_322	single_bin_7_322	0	0	low	19879	1462	Unclassified					Unclassified	0	0	Skip because of low Completeness	1
7_67	single_bin_7_67	0	0	low	122598	6834	Unclassified Bacteria					Unclassified	0	0	Skip because of low Completeness	1
S_815	single_bin_S_815	0	0	low	90071	5733	Unclassified					Unclassified	0	0	Skip because of low Completeness	1
7_12	single_bin_7_12	0	0	low	334770	2282	Unclassified Bacteria					Unclassified	0	0	Skip because of low Completeness	1

## Sheet: tableS2-meta
TableS2 Comparison of microbial abundance in metagenomic and Single-Cell genomic analyses
phylum	species	meta%	single-cell%a	note
Proteobacteria	Klebsiella pneumoniae	43.3052	0.990589	both
Bacteroidetes	Parabacteroides distasonis	4.53158	10.3715	both
Bacteroidetes	Alistipes putredinis	2.26264	6.13175	both
Bacteroidetes	Bacteroides eggerthii	1.21894	56.4933	both
Bacteroidetes	Barnesiella intestinihominis	0.17069	10.213	both
Firmicutes	Streptococcus anginosus	0.0084	0.0990589	both
Bacteroidetes	Bacteroides thetaiotaomicron	9.94024	-	only meta
Firmicutes	Ruthenibacterium lactatiformans	5.39376	-	only meta
Euryarchaeota	Methanobrevibacter smithii	5.07756	-	only meta
Bacteroidetes	Parabacteroides faecis	4.29288	-	only meta
Firmicutes	Phascolarctobacterium faecium	3.49385	-	only meta
Firmicutes	GGB6554 SGB9256	2.96121	-	only meta
Firmicutes	Flavonifractor plautii	2.35948	-	only meta
Firmicutes	GGB9719 SGB15272	2.31952	-	only meta
Bacteroidetes	Bacteroides salyersiae	1.58293	-	only meta
Proteobacteria	Sutterella wadsworthensis	1.25376	-	only meta
Firmicutes	Massilimicrobiota sp An134	1.16289	-	only meta
Bacteroidetes	Bacteroides stercoris	1.10688	-	only meta
Firmicutes	Dysosmobacter welbionis	0.90388	-	only meta
Bacteria_unclassified	Bacteria unclassified SGB54310	0.88326	-	only meta
Firmicutes	Eisenbergiella massiliensis	0.77756	-	only meta
Firmicutes	Enterocloster aldenensis	0.63869	-	only meta
Bacteroidetes	Alistipes indistinctus	0.54309	-	only meta
Firmicutes	GGB3034 SGB4030	0.48244	-	only meta
Actinobacteria	Corynebacterium aurimucosum	0.46493	-	only meta
Bacteroidetes	Bacteroides cellulosilyticus	0.45618	-	only meta
Firmicutes	Hungatella hathewayi	0.43005	-	only meta
Firmicutes	Enterococcus faecium	0.41547	-	only meta
Firmicutes	Pseudoflavonifractor sp An184	0.21075	-	only meta
Actinobacteria	Collinsella SGB4121	0.17159	-	only meta
Firmicutes	Anaeromassilibacillus sp An250	0.11597	-	only meta
Bacteroidetes	Alistipes onderdonkii	0.11368	-	only meta
Firmicutes	Enterocloster bolteae	0.08505	-	only meta
Firmicutes	Candidatus Pararuminococcus gallinarum	0.08108	-	only meta
Firmicutes	GGB9724 SGB15278	0.07533	-	only meta
Bacteroidetes	Bacteroides ovatus	0.07378	-	only meta
Firmicutes	Staphylococcus capitis	0.06993	-	only meta
Proteobacteria	Pseudomonas aeruginosa	0.06552	-	only meta
Bacteroidetes	Alistipes shahii	0.06177	-	only meta
Firmicutes	GGB80003 SGB14846	0.05991	-	only meta
Firmicutes	Enterococcus faecalis	0.05966	-	only meta
Firmicutes	Staphylococcus haemolyticus	0.0574	-	only meta
Bacteroidetes	Alistipes finegoldii	0.0507	-	only meta
Firmicutes	Massiliimalia timonensis	0.0298	-	only meta
Bacteroidetes	Bacteroides clarus	0.02628	-	only meta
Bacteroidetes	Bacteroides sp AF16 49	0.02442	-	only meta
Bacteroidetes	Phocaeicola vulgatus	0.02192	-	only meta
Bacteroidetes	Bacteroides SGB14754	0.01662	-	only meta
Bacteroidetes	Bacteroides faecis	0.01661	-	only meta
Bacteroidetes	Alistipes ihumii	0.01584	-	only meta
Proteobacteria	Escherichia coli	0.01408	-	only meta
Firmicutes	Angelakisella massiliensis	0.01088	-	only meta
Firmicutes	GGB9059 SGB13976	0.00985	-	only meta
Firmicutes	Flavonifractor sp An10	0.00718	-	only meta
Firmicutes	Anaerotruncus colihominis	0.00667	-	only meta
Firmicutes	Anaerotruncus rubiinfantis	0.00368	-	only meta
Bacteroidetes	Bacteroides uniformis	0.00206	-	only meta
Proteobacteria	Klebsiella quasipneumoniae	0.00182	-	only meta
Firmicutes	Clostridium leptum	0.00122	-	only meta
Firmicutes	Anaerobutyricum soehngenii	0.00099	-	only meta
Firmicutes	unknown 0	-	9.92571	only single cell
Firmicutes	Enterococcus B faecium	-	3.29866	only single cell
Firmicutes	Scatomonas merdavium	-	1.49579	only single cell
Firmicutes	Eisenbergiella porci	-	0.485389	only single cell
Firmicutes	Massiliomicrobiota merdigallinarum	-	0.326895	only single cell
Methanobacteriota	Methanobrevibacter A smithii	-	0.1684	only single cell
a: the abundance using SAGs

## Sheet: tableS3-SAGs-ARGs
TableS3 Resistance gene profiles in diverse bacterial species
ID	tax	Species	START	END	STRAND	GENE	COVERAGE	%COVERAGE	%IDENTITY	DATABASE	ACCESSION	PRODUCT	RESISTANCE
single_bin_7_456	d__Bacteria;p__Firmicutes;c__Bacilli;o__Erysipelotrichales;f__Coprobacillaceae;g__Massiliomicrobiota;s__Massiliomicrobiota merdigallinarum	M. merdigallinarum	2343	2777	+	aac(6')_E64	1-435/435	100	100	ncbi	NG_242168.1	aminoglycoside 6'-N-acetyltransferase AAC(6')-E64	AMIKACIN;KANAMYCIN;TOBRAMYCIN
single_bin_7_775	d__Bacteria;p__Firmicutes;c__Bacilli;o__Lactobacillales;f__Enterococcaceae;g__Enterococcus_B;s__Enterococcus_B faecium	E. faecium	1215	1763	+	aacA-ENT1	1-549/549	100	100	ncbi	NG_052371.1	aminoglycoside 6'-N-acetyltransferase	AMINOGLYCOSIDE
single_bin_7_0	d__Bacteria;p__Bacteroidota;c__Bacteroidia;o__Bacteroidales;f__Rikenellaceae;g__Alistipes_A;s__Alistipes_A indistinctus	A. indistinctus	15013	15789	+	aad9	1-777/777	100	99.74	ncbi	NG_047322.1	ANT(9) family aminoglycoside nucleotidyltransferase	AMINOGLYCOSIDE
single_bin_7_124	d__Bacteria;p__Firmicutes_A;c__Clostridia;o__Lachnospirales;f__Lachnospiraceae;g__Eisenbergiella;s__Eisenbergiella porci	E. porci	1	769	-	aad9	1-769/777	98.97	99.61	ncbi	NG_047322.1	ANT(9) family aminoglycoside nucleotidyltransferase	AMINOGLYCOSIDE
single_bin_7_261	Unclassified	S_7_261	2591	3367	-	aad9	1-777/777	100	99.74	ncbi	NG_047322.1	ANT(9) family aminoglycoside nucleotidyltransferase	AMINOGLYCOSIDE
single_bin_7_265	Unclassified Bacteria	S_7_265	956	1663	+	aad9	1-707/777	90.99	99.86	ncbi	NG_047322.1	ANT(9) family aminoglycoside nucleotidyltransferase	AMINOGLYCOSIDE
single_bin_7_312	d__Bacteria;p__Firmicutes_A;c__Clostridia;o__Oscillospirales;f__Oscillospiraceae;g__Dysosmobacter;s__Dysosmobacter welbionis	D. welbionis	590	1366	-	aad9	1-777/777	100	99.74	ncbi	NG_047322.1	ANT(9) family aminoglycoside nucleotidyltransferase	AMINOGLYCOSIDE
single_bin_7_323	d__Bacteria;p__Firmicutes_A;c__Clostridia;o__Oscillospirales;f__Ruminococcaceae;g__Ruthenibacterium;s__unknown_1	R. unknown1	311	1087	-	aad9	1-777/777	100	99.61	ncbi	NG_047322.1	ANT(9) family aminoglycoside nucleotidyltransferase	AMINOGLYCOSIDE
single_bin_7_324	Unclassified Bacteria	S_7_324	892	1668	-	aad9	1-777/777	100	99.74	ncbi	NG_047322.1	ANT(9) family aminoglycoside nucleotidyltransferase	AMINOGLYCOSIDE
single_bin_7_326	Unclassified Bacteria	S_7_326	74	850	-	aad9	1-777/777	100	100	ncbi	NG_047322.1	ANT(9) family aminoglycoside nucleotidyltransferase	AMINOGLYCOSIDE
single_bin_7_328	d__Bacteria;p__Firmicutes_A;c__Clostridia;o__Oscillospirales;f__Ruminococcaceae;g__Pararuminococcus;s__Pararuminococcus gallinarum	P. gallinarum	74	850	-	aad9	1-777/777	100	100	ncbi	NG_047322.1	ANT(9) family aminoglycoside nucleotidyltransferase	AMINOGLYCOSIDE
single_bin_7_336	Unclassified Bacteria	S_7_336	990	1766	-	aad9	1-777/777	100	99.74	ncbi	NG_047322.1	ANT(9) family aminoglycoside nucleotidyltransferase	AMINOGLYCOSIDE
single_bin_7_378	Unclassified Bacteria	S_7_378	15710	16486	+	aad9	1-777/777	100	99.74	ncbi	NG_047322.1	ANT(9) family aminoglycoside nucleotidyltransferase	AMINOGLYCOSIDE
single_bin_7_57	Unclassified Bacteria	S_7_57	368	1077	+	aad9	1-710/777	91.38	99.72	ncbi	NG_047322.1	ANT(9) family aminoglycoside nucleotidyltransferase	AMINOGLYCOSIDE
single_bin_7_619	d__Bacteria;p__Bacteroidota;c__Bacteroidia;o__Bacteroidales;f__Tannerellaceae;g__Parabacteroides;s__Parabacteroides distasonis	P. distasonis	280	1056	-	aad9	1-777/777	100	99.74	ncbi	NG_047322.1	ANT(9) family aminoglycoside nucleotidyltransferase	AMINOGLYCOSIDE
single_bin_7_729	d__Bacteria;p__Firmicutes_A;c__Clostridia;o__Lachnospirales;f__Lachnospiraceae;g__;s__unknown_0	S_7_729	428	1204	-	aad9	1-777/777	100	99.87	ncbi	NG_047322.1	ANT(9) family aminoglycoside nucleotidyltransferase	AMINOGLYCOSIDE
single_bin_7_775	d__Bacteria;p__Firmicutes;c__Bacilli;o__Lactobacillales;f__Enterococcaceae;g__Enterococcus_B;s__Enterococcus_B faecium	E. faecium	1268	2044	+	aad9	1-777/777	100	99.74	ncbi	NG_047322.1	ANT(9) family aminoglycoside nucleotidyltransferase	AMINOGLYCOSIDE
single_bin_7_779	d__Bacteria;p__Bacteroidota;c__Bacteroidia;o__Bacteroidales;f__Rikenellaceae;g__Alistipes;s__Alistipes putredinis	A. putredinis	1495	2271	+	aad9	1-777/777	100	99.74	ncbi	NG_047322.1	ANT(9) family aminoglycoside nucleotidyltransferase	AMINOGLYCOSIDE
single_bin_7_780	d__Bacteria;p__Bacteroidota;c__Bacteroidia;o__Bacteroidales;f__Barnesiellaceae;g__Barnesiella;s__Barnesiella intestinihominis	B. intestinihominis	5164	5940	-	aad9	1-777/777	100	99.74	ncbi	NG_047322.1	ANT(9) family aminoglycoside nucleotidyltransferase	AMINOGLYCOSIDE
single_bin_S_825	d__Bacteria;p__Firmicutes_A;c__Clostridia;o__Oscillospirales;f__Ruminococcaceae;g__Ruthenibacterium;s__unknown_0	R. unknown0	1076	1852	+	aad9	1-777/777	100	99.74	ncbi	NG_047322.1	ANT(9) family aminoglycoside nucleotidyltransferase	AMINOGLYCOSIDE
single_bin_S_826	d__Bacteria;p__Firmicutes_A;c__Clostridia;o__Lachnospirales;f__Lachnospiraceae;g__Scatomonas;s__Scatomonas merdavium	S. merdavium	1428	2204	-	aad9	1-777/777	100	99.87	ncbi	NG_047322.1	ANT(9) family aminoglycoside nucleotidyltransferase	AMINOGLYCOSIDE
single_bin_7_0	d__Bacteria;p__Bacteroidota;c__Bacteroidia;o__Bacteroidales;f__Rikenellaceae;g__Alistipes_A;s__Alistipes_A indistinctus	A. indistinctus	19417	20283	+	aadE	1-867/867	100	100	ncbi	NG_047378.1	aminoglycoside 6-adenylyltransferase AadE	STREPTOMYCIN
single_bin_7_17	Unclassified Bacteria	S_7_17	407	1273	+	aadE	1-867/867	100	100	ncbi	NG_047378.1	aminoglycoside 6-adenylyltransferase AadE	STREPTOMYCIN
single_bin_7_320	d__Bacteria;p__Firmicutes_A;c__Clostridia;o__Oscillospirales;f__Oscillospiraceae;g__Lawsonibacter;s__unknown_0	L. unknown	3792	4658	-	aadE	1-867/867	100	100	ncbi	NG_047378.1	aminoglycoside 6-adenylyltransferase AadE	STREPTOMYCIN
single_bin_7_323	d__Bacteria;p__Firmicutes_A;c__Clostridia;o__Oscillospirales;f__Ruminococcaceae;g__Ruthenibacterium;s__unknown_1	R. unknown1	65	931	-	aadE	1-867/867	100	100	ncbi	NG_047378.1	aminoglycoside 6-adenylyltransferase AadE	STREPTOMYCIN
single_bin_7_326	Unclassified Bacteria	S_7_326	1066	1932	+	aadE	1-867/867	100	100	ncbi	NG_047378.1	aminoglycoside 6-adenylyltransferase AadE	STREPTOMYCIN
single_bin_7_328	d__Bacteria;p__Firmicutes_A;c__Clostridia;o__Oscillospirales;f__Ruminococcaceae;g__Pararuminococcus;s__Pararuminococcus gallinarum	P. gallinarum	376	1242	+	aadE	1-867/867	100	99.89	ncbi	NG_047378.1	aminoglycoside 6-adenylyltransferase AadE	STREPTOMYCIN
single_bin_7_452	d__Bacteria;p__Bacteroidota;c__Bacteroidia;o__Bacteroidales;f__Bacteroidaceae;g__Bacteroides;s__Bacteroides salyersiae	B. salyersiae	96	962	-	aadE	1-867/867	100	100	ncbi	NG_047378.1	aminoglycoside 6-adenylyltransferase AadE	STREPTOMYCIN
single_bin_7_619	d__Bacteria;p__Bacteroidota;c__Bacteroidia;o__Bacteroidales;f__Tannerellaceae;g__Parabacteroides;s__Parabacteroides distasonis	P. distasonis	1	810	+	aadE	58-867/867	93.43	100	ncbi	NG_047378.1	aminoglycoside 6-adenylyltransferase AadE	STREPTOMYCIN
single_bin_7_779	d__Bacteria;p__Bacteroidota;c__Bacteroidia;o__Bacteroidales;f__Rikenellaceae;g__Alistipes;s__Alistipes putredinis	A. putredinis	5899	6765	+	aadE	1-867/867	100	100	ncbi	NG_047378.1	aminoglycoside 6-adenylyltransferase AadE	STREPTOMYCIN
single_bin_7_780	d__Bacteria;p__Bacteroidota;c__Bacteroidia;o__Bacteroidales;f__Barnesiellaceae;g__Barnesiella;s__Barnesiella intestinihominis	B. intestinihominis	670	1536	-	aadE	1-867/867	100	100	ncbi	NG_047378.1	aminoglycoside 6-adenylyltransferase AadE	STREPTOMYCIN
single_bin_S_814	d__Bacteria;p__Firmicutes;c__Bacilli;o__Lactobacillales;f__Enterococcaceae;g__Enterococcus;s__Enterococcus faecalis	E. faecalis	4349	5215	+	aadE	1-867/867	100	100	ncbi	NG_047378.1	aminoglycoside 6-adenylyltransferase AadE	STREPTOMYCIN
single_bin_S_823	d__Bacteria;p__Firmicutes_A;c__Clostridia;o__Christensenellales;f__Borkfalkiaceae;g__Borkfalkia;s__unknown_0	B. unknown	1363	2229	+	aadE	1-867/867	100	100	ncbi	NG_047378.1	aminoglycoside 6-adenylyltransferase AadE	STREPTOMYCIN
single_bin_S_826	d__Bacteria;p__Firmicutes_A;c__Clostridia;o__Lachnospirales;f__Lachnospiraceae;g__Scatomonas;s__Scatomonas merdavium	S. merdavium	412	1278	-	aadE	1-867/867	100	100	ncbi	NG_047378.1	aminoglycoside 6-adenylyltransferase AadE	STREPTOMYCIN
single_bin_7_261	Unclassified	S_7_261	1521	2429	+	ant(6)-Ia	1-909/909	100	97.36	ncbi	NG_047395.1	aminoglycoside nucleotidyltransferase ANT(6)-Ia	STREPTOMYCIN
single_bin_7_775	d__Bacteria;p__Firmicutes;c__Bacilli;o__Lactobacillales;f__Enterococcaceae;g__Enterococcus_B;s__Enterococcus_B faecium	E. faecium	2581	3489	+	ant(6)-Ia	1-909/909	100	100	ncbi	NG_047393.1	aminoglycoside nucleotidyltransferase ANT(6)-Ia	STREPTOMYCIN
single_bin_S_826	d__Bacteria;p__Firmicutes_A;c__Clostridia;o__Lachnospirales;f__Lachnospiraceae;g__Scatomonas;s__Scatomonas merdavium	S. merdavium	1944	2852	+	ant(6)-Ia	1-909/909	100	100	ncbi	NG_047395.1	aminoglycoside nucleotidyltransferase ANT(6)-Ia	STREPTOMYCIN
single_bin_7_619	d__Bacteria;p__Bacteroidota;c__Bacteroidia;o__Bacteroidales;f__Tannerellaceae;g__Parabacteroides;s__Parabacteroides distasonis	P. distasonis	8109	8960	+	aph(2'')-If	43-894/894	95.3	93.9	ncbi	NG_047405.1	aminoglycoside O-phosphotransferase APH(2'')-If	AMIKACIN;GENTAMICIN;KANAMYCIN;TOBRAMYCIN
single_bin_7_300	Unclassified	S_7_300	463	1293	-	aph(2'')-Ii	33-863/894	92.84	83.41	ncbi	NG_149647.1	aminoglycoside O-phosphotransferase APH(2'')-Ii	AMIKACIN;GENTAMICIN;KANAMYCIN;TOBRAMYCIN
single_bin_7_320	d__Bacteria;p__Firmicutes_A;c__Clostridia;o__Oscillospirales;f__Oscillospiraceae;g__Lawsonibacter;s__unknown_0	L. unknown	5299	6129	-	aph(2'')-Ii	33-863/894	92.84	83.41	ncbi	NG_149647.1	aminoglycoside O-phosphotransferase APH(2'')-Ii	AMIKACIN;GENTAMICIN;KANAMYCIN;TOBRAMYCIN
single_bin_7_323	d__Bacteria;p__Firmicutes_A;c__Clostridia;o__Oscillospirales;f__Ruminococcaceae;g__Ruthenibacterium;s__unknown_1	R. unknown1	6498	7328	+	aph(2'')-Ii	33-863/894	92.84	83.41	ncbi	NG_149647.1	aminoglycoside O-phosphotransferase APH(2'')-Ii	AMIKACIN;GENTAMICIN;KANAMYCIN;TOBRAMYCIN
single_bin_7_326	Unclassified Bacteria	S_7_326	564	1394	-	aph(2'')-Ii	33-863/894	92.84	83.29	ncbi	NG_149647.1	aminoglycoside O-phosphotransferase APH(2'')-Ii	AMIKACIN;GENTAMICIN;KANAMYCIN;TOBRAMYCIN
single_bin_7_729	d__Bacteria;p__Firmicutes_A;c__Clostridia;o__Lachnospirales;f__Lachnospiraceae;g__;s__unknown_0	S_7_729	1279	2109	-	aph(2'')-Ii	33-863/894	92.84	83.41	ncbi	NG_149647.1	aminoglycoside O-phosphotransferase APH(2'')-Ii	AMIKACIN;GENTAMICIN;KANAMYCIN;TOBRAMYCIN
single_bin_7_775	d__Bacteria;p__Firmicutes;c__Bacilli;o__Lactobacillales;f__Enterococcaceae;g__Enterococcus_B;s__Enterococcus_B faecium	E. faecium	463	1293	-	aph(2'')-Ii	33-863/894	92.84	83.41	ncbi	NG_149647.1	aminoglycoside O-phosphotransferase APH(2'')-Ii	AMIKACIN;GENTAMICIN;KANAMYCIN;TOBRAMYCIN
single_bin_S_823	d__Bacteria;p__Firmicutes_A;c__Clostridia;o__Christensenellales;f__Borkfalkiaceae;g__Borkfalkia;s__unknown_0	B. unknown	1140	1970	-	aph(2'')-Ii	33-863/894	92.84	83.41	ncbi	NG_149647.1	aminoglycoside O-phosphotransferase APH(2'')-Ii	AMIKACIN;GENTAMICIN;KANAMYCIN;TOBRAMYCIN
single_bin_S_825	d__Bacteria;p__Firmicutes_A;c__Clostridia;o__Oscillospirales;f__Ruminococcaceae;g__Ruthenibacterium;s__unknown_0	R. unknown0	564	1394	-	aph(2'')-Ii	33-863/894	92.84	83.41	ncbi	NG_149647.1	aminoglycoside O-phosphotransferase APH(2'')-Ii	AMIKACIN;GENTAMICIN;KANAMYCIN;TOBRAMYCIN
single_bin_7_456	d__Bacteria;p__Firmicutes;c__Bacilli;o__Erysipelotrichales;f__Coprobacillaceae;g__Massiliomicrobiota;s__Massiliomicrobiota merdigallinarum	M. merdigallinarum	1571	2320	+	aph(3')-H510	1-750/750	100	99.87	ncbi	NG_242175.1	aminoglycoside O-phosphotransferase APH(3')-H510	KANAMYCIN
single_bin_S_821	d__Bacteria;p__Bacteroidota;c__Bacteroidia;o__Bacteroidales;f__Bacteroidaceae;g__Bacteroides;s__Bacteroides eggerthii	B. eggerthii	3613	4415	-	aph(3'')-Ib	2-804/804	99.88	99.75	ncbi	NG_047413.1	aminoglycoside O-phosphotransferase APH(3'')-Ib	STREPTOMYCIN
single_bin_7_0	d__Bacteria;p__Bacteroidota;c__Bacteroidia;o__Bacteroidales;f__Rikenellaceae;g__Alistipes_A;s__Alistipes_A indistinctus	A. indistinctus	16077	16871	+	aph(3')-IIIa	1-795/795	100	100	ncbi	NG_047418.1	aminoglycoside O-phosphotransferase APH(3')-IIIa	AMIKACIN;KANAMYCIN
single_bin_7_261	Unclassified	S_7_261	3061	3855	+	aph(3')-IIIa	1-795/795	100	100	ncbi	NG_047418.1	aminoglycoside O-phosphotransferase APH(3')-IIIa	AMIKACIN;KANAMYCIN
single_bin_7_265	Unclassified Bacteria	S_7_265	6161	6955	-	aph(3')-IIIa	1-795/795	100	100	ncbi	NG_047418.1	aminoglycoside O-phosphotransferase APH(3')-IIIa	AMIKACIN;KANAMYCIN
single_bin_7_266	Unclassified Bacteria	S_7_266	392	1186	+	aph(3')-IIIa	1-795/795	100	100	ncbi	NG_047418.1	aminoglycoside O-phosphotransferase APH(3')-IIIa	AMIKACIN;KANAMYCIN
single_bin_7_324	Unclassified Bacteria	S_7_324	510	1304	-	aph(3')-IIIa	1-795/795	100	100	ncbi	NG_047418.1	aminoglycoside O-phosphotransferase APH(3')-IIIa	AMIKACIN;KANAMYCIN
single_bin_7_326	Unclassified Bacteria	S_7_326	7930	8724	+	aph(3')-IIIa	1-795/795	100	99.87	ncbi	NG_047418.1	aminoglycoside O-phosphotransferase APH(3')-IIIa	AMIKACIN;KANAMYCIN
single_bin_7_328	d__Bacteria;p__Firmicutes_A;c__Clostridia;o__Oscillospirales;f__Ruminococcaceae;g__Pararuminococcus;s__Pararuminococcus gallinarum	P. gallinarum	285	1013	+	aph(3')-IIIa	1-729/795	91.7	100	ncbi	NG_047418.1	aminoglycoside O-phosphotransferase APH(3')-IIIa	AMIKACIN;KANAMYCIN
single_bin_7_378	Unclassified Bacteria	S_7_378	16774	17568	+	aph(3')-IIIa	1-795/795	100	100	ncbi	NG_047418.1	aminoglycoside O-phosphotransferase APH(3')-IIIa	AMIKACIN;KANAMYCIN
single_bin_7_775	d__Bacteria;p__Firmicutes;c__Bacilli;o__Lactobacillales;f__Enterococcaceae;g__Enterococcus_B;s__Enterococcus_B faecium	E. faecium	1946	2740	-	aph(3')-IIIa	1-795/795	100	100	ncbi	NG_047418.1	aminoglycoside O-phosphotransferase APH(3')-IIIa	AMIKACIN;KANAMYCIN
single_bin_7_779	d__Bacteria;p__Bacteroidota;c__Bacteroidia;o__Bacteroidales;f__Rikenellaceae;g__Alistipes;s__Alistipes putredinis	A. putredinis	2559	3353	+	aph(3')-IIIa	1-795/795	100	100	ncbi	NG_047418.1	aminoglycoside O-phosphotransferase APH(3')-IIIa	AMIKACIN;KANAMYCIN
single_bin_7_780	d__Bacteria;p__Bacteroidota;c__Bacteroidia;o__Bacteroidales;f__Barnesiellaceae;g__Barnesiella;s__Barnesiella intestinihominis	B. intestinihominis	4082	4876	-	aph(3')-IIIa	1-795/795	100	100	ncbi	NG_047418.1	aminoglycoside O-phosphotransferase APH(3')-IIIa	AMIKACIN;KANAMYCIN
single_bin_S_809	Unclassified Bacteria	S_S_809	86	880	+	aph(3')-IIIa	1-795/795	100	100	ncbi	NG_047418.1	aminoglycoside O-phosphotransferase APH(3')-IIIa	AMIKACIN;KANAMYCIN
single_bin_S_814	d__Bacteria;p__Firmicutes;c__Bacilli;o__Lactobacillales;f__Enterococcaceae;g__Enterococcus;s__Enterococcus faecalis	E. faecalis	1009	1803	+	aph(3')-IIIa	1-795/795	100	100	ncbi	NG_047418.1	aminoglycoside O-phosphotransferase APH(3')-IIIa	AMIKACIN;KANAMYCIN
single_bin_S_818	d__Bacteria;p__Proteobacteria;c__Gammaproteobacteria;o__Enterobacterales;f__Enterobacteriaceae;g__Klebsiella;s__Klebsiella pneumoniae	K. pneumoniae	468	1262	-	aph(3')-IIIa	1-795/795	100	100	ncbi	NG_047418.1	aminoglycoside O-phosphotransferase APH(3')-IIIa	AMIKACIN;KANAMYCIN
single_bin_S_823	d__Bacteria;p__Firmicutes_A;c__Clostridia;o__Christensenellales;f__Borkfalkiaceae;g__Borkfalkia;s__unknown_0	B. unknown	15786	16580	+	aph(3')-IIIa	1-795/795	100	100	ncbi	NG_047418.1	aminoglycoside O-phosphotransferase APH(3')-IIIa	AMIKACIN;KANAMYCIN
single_bin_S_825	d__Bacteria;p__Firmicutes_A;c__Clostridia;o__Oscillospirales;f__Ruminococcaceae;g__Ruthenibacterium;s__unknown_0	R. unknown0	2039	2833	+	aph(3')-IIIa	1-795/795	100	100	ncbi	NG_047418.1	aminoglycoside O-phosphotransferase APH(3')-IIIa	AMIKACIN;KANAMYCIN
single_bin_S_826	d__Bacteria;p__Firmicutes_A;c__Clostridia;o__Lachnospirales;f__Lachnospiraceae;g__Scatomonas;s__Scatomonas merdavium	S. merdavium	3484	4278	+	aph(3')-IIIa	1-795/795	100	100	ncbi	NG_047418.1	aminoglycoside O-phosphotransferase APH(3')-IIIa	AMIKACIN;KANAMYCIN
single_bin_S_821	d__Bacteria;p__Bacteroidota;c__Bacteroidia;o__Bacteroidales;f__Bacteroidaceae;g__Bacteroides;s__Bacteroides eggerthii	B. eggerthii	2777	3613	-	aph(6)-Id	1-837/837	100	100	ncbi	NG_047466.1	aminoglycoside O-phosphotransferase APH(6)-Id	STREPTOMYCIN
single_bin_S_818	d__Bacteria;p__Proteobacteria;c__Gammaproteobacteria;o__Enterobacterales;f__Enterobacteriaceae;g__Klebsiella;s__Klebsiella pneumoniae	K. pneumoniae	1262	2143	-	blaKPC-2	1-882/882	100	100	ncbi	NG_049253.1	carbapenem-hydrolyzing class A beta-lactamase KPC-2	CARBAPENEM
single_bin_S_818	d__Bacteria;p__Proteobacteria;c__Gammaproteobacteria;o__Enterobacterales;f__Enterobacteriaceae;g__Klebsiella;s__Klebsiella pneumoniae	K. pneumoniae	59635	60492	-	blaLAP-2	1-858/858	100	100	ncbi	NG_049264.1	class A beta-lactamase LAP-2	BETA-LACTAM
single_bin_7_0	d__Bacteria;p__Bacteroidota;c__Bacteroidia;o__Bacteroidales;f__Rikenellaceae;g__Alistipes_A;s__Alistipes_A indistinctus	A. indistinctus	3661	4485	-	blaOXA-347	1-825/825	100	100	ncbi	NG_049639.1	class D beta-lactamase OXA-347	BETA-LACTAM
single_bin_7_12	Unclassified Bacteria	S_7_12	3496	4264	+	blaOXA-347	1-769/825	93.21	98.44	ncbi	NG_049639.1	class D beta-lactamase OXA-347	BETA-LACTAM
single_bin_7_619	d__Bacteria;p__Bacteroidota;c__Bacteroidia;o__Bacteroidales;f__Tannerellaceae;g__Parabacteroides;s__Parabacteroides distasonis	P. distasonis	42797	43621	+	blaOXA-347	1-825/825	100	100	ncbi	NG_049639.1	class D beta-lactamase OXA-347	BETA-LACTAM
single_bin_S_818	d__Bacteria;p__Proteobacteria;c__Gammaproteobacteria;o__Enterobacterales;f__Enterobacteriaceae;g__Klebsiella;s__Klebsiella pneumoniae	K. pneumoniae	26277	27137	-	blaSHV-12	1-861/861	100	99.77	ncbi	NG_050590.1	extended-spectrum class A beta-lactamase SHV-12	CEPHALOSPORIN
single_bin_S_818	d__Bacteria;p__Proteobacteria;c__Gammaproteobacteria;o__Enterobacterales;f__Enterobacteriaceae;g__Klebsiella;s__Klebsiella pneumoniae	K. pneumoniae	219	1079	+	blaTEM-1	1-861/861	100	100	ncbi	NG_050145.1	broad-spectrum class A beta-lactamase TEM-1	BETA-LACTAM
single_bin_7_456	d__Bacteria;p__Firmicutes;c__Bacilli;o__Erysipelotrichales;f__Coprobacillaceae;g__Massiliomicrobiota;s__Massiliomicrobiota merdigallinarum	M. merdigallinarum	19484	20107	+	catA13	1-624/624	100	100	ncbi	NG_047588.1	type A-13 chloramphenicol O-acetyltransferase	CHLORAMPHENICOL
single_bin_S_826	d__Bacteria;p__Firmicutes_A;c__Clostridia;o__Lachnospirales;f__Lachnospiraceae;g__Scatomonas;s__Scatomonas merdavium	S. merdavium	1197	1820	+	catA13	1-624/624	100	100	ncbi	NG_047588.1	type A-13 chloramphenicol O-acetyltransferase	CHLORAMPHENICOL
single_bin_7_324	Unclassified Bacteria	S_7_324	3335	3985	+	catA14	1-651/651	100	95.85	ncbi	NG_047573.1	type A-14 chloramphenicol O-acetyltransferase	CHLORAMPHENICOL
single_bin_7_326	Unclassified Bacteria	S_7_326	862	1512	-	catA14	1-651/651	100	95.85	ncbi	NG_047573.1	type A-14 chloramphenicol O-acetyltransferase	CHLORAMPHENICOL
single_bin_S_825	d__Bacteria;p__Firmicutes_A;c__Clostridia;o__Oscillospirales;f__Ruminococcaceae;g__Ruthenibacterium;s__unknown_0	R. unknown0	13179	13829	-	catA14	1-651/651	100	95.7	ncbi	NG_047573.1	type A-14 chloramphenicol O-acetyltransferase	CHLORAMPHENICOL
single_bin_S_826	d__Bacteria;p__Firmicutes_A;c__Clostridia;o__Lachnospirales;f__Lachnospiraceae;g__Scatomonas;s__Scatomonas merdavium	S. merdavium	50	700	-	catA14	1-651/651	100	95.85	ncbi	NG_047573.1	type A-14 chloramphenicol O-acetyltransferase	CHLORAMPHENICOL
single_bin_S_818	d__Bacteria;p__Proteobacteria;c__Gammaproteobacteria;o__Enterobacterales;f__Enterobacteriaceae;g__Klebsiella;s__Klebsiella pneumoniae	K. pneumoniae	720	1361	+	catA2	1-642/642	100	100	ncbi	NG_047596.1	type A-2 chloramphenicol O-acetyltransferase CatII	CHLORAMPHENICOL
single_bin_7_0	d__Bacteria;p__Bacteroidota;c__Bacteroidia;o__Bacteroidales;f__Rikenellaceae;g__Alistipes_A;s__Alistipes_A indistinctus	A. indistinctus	16921	18006	+	cfr(C)	1-1086/1140	95.26	99.72	ncbi	NG_060579.1	23S rRNA (adenine(2503)-C(8))-methyltransferase Cfr(C)	CHLORAMPHENICOL;CLINDAMYCIN;FLORFENICOL;LINEZOLID;STREPTOGRAMIN;TIAMULIN
single_bin_7_261	Unclassified	S_7_261	5493	6567	+	cfr(C)	1-1075/1140	94.3	99.07	ncbi	NG_060579.1	23S rRNA (adenine(2503)-C(8))-methyltransferase Cfr(C)	CHLORAMPHENICOL;CLINDAMYCIN;FLORFENICOL;LINEZOLID;STREPTOGRAMIN;TIAMULIN
single_bin_7_265	Unclassified Bacteria	S_7_265	5026	6111	-	cfr(C)	1-1086/1140	95.26	99.72	ncbi	NG_060579.1	23S rRNA (adenine(2503)-C(8))-methyltransferase Cfr(C)	CHLORAMPHENICOL;CLINDAMYCIN;FLORFENICOL;LINEZOLID;STREPTOGRAMIN;TIAMULIN
single_bin_7_266	Unclassified Bacteria	S_7_266	1236	2321	+	cfr(C)	1-1086/1140	95.26	99.72	ncbi	NG_060579.1	23S rRNA (adenine(2503)-C(8))-methyltransferase Cfr(C)	CHLORAMPHENICOL;CLINDAMYCIN;FLORFENICOL;LINEZOLID;STREPTOGRAMIN;TIAMULIN
single_bin_7_323	d__Bacteria;p__Firmicutes_A;c__Clostridia;o__Oscillospirales;f__Ruminococcaceae;g__Ruthenibacterium;s__unknown_1	R. unknown1	1362	2447	-	cfr(C)	1-1086/1140	95.26	99.72	ncbi	NG_060579.1	23S rRNA (adenine(2503)-C(8))-methyltransferase Cfr(C)	CHLORAMPHENICOL;CLINDAMYCIN;FLORFENICOL;LINEZOLID;STREPTOGRAMIN;TIAMULIN
single_bin_7_378	Unclassified Bacteria	S_7_378	17618	18703	+	cfr(C)	1-1086/1140	95.26	99.72	ncbi	NG_060579.1	23S rRNA (adenine(2503)-C(8))-methyltransferase Cfr(C)	CHLORAMPHENICOL;CLINDAMYCIN;FLORFENICOL;LINEZOLID;STREPTOGRAMIN;TIAMULIN
single_bin_7_379	Unclassified Bacteria	S_7_379	598	1676	-	cfr(C)	8-1086/1140	94.65	99.72	ncbi	NG_060579.1	23S rRNA (adenine(2503)-C(8))-methyltransferase Cfr(C)	CHLORAMPHENICOL;CLINDAMYCIN;FLORFENICOL;LINEZOLID;STREPTOGRAMIN;TIAMULIN
single_bin_7_619	d__Bacteria;p__Bacteroidota;c__Bacteroidia;o__Bacteroidales;f__Tannerellaceae;g__Parabacteroides;s__Parabacteroides distasonis	P. distasonis	101	1186	+	cfr(C)	1-1086/1140	95.26	99.72	ncbi	NG_060579.1	23S rRNA (adenine(2503)-C(8))-methyltransferase Cfr(C)	CHLORAMPHENICOL;CLINDAMYCIN;FLORFENICOL;LINEZOLID;STREPTOGRAMIN;TIAMULIN
single_bin_7_729	d__Bacteria;p__Firmicutes_A;c__Clostridia;o__Lachnospirales;f__Lachnospiraceae;g__;s__unknown_0	S_7_729	1	1012	-	cfr(C)	39-1050/1140	88.77	99.61	ncbi	NG_060579.1	23S rRNA (adenine(2503)-C(8))-methyltransferase Cfr(C)	CHLORAMPHENICOL;CLINDAMYCIN;FLORFENICOL;LINEZOLID;STREPTOGRAMIN;TIAMULIN
single_bin_7_775	d__Bacteria;p__Firmicutes;c__Bacilli;o__Lactobacillales;f__Enterococcaceae;g__Enterococcus_B;s__Enterococcus_B faecium	E. faecium	922	1896	-	cfr(C)	1-975/1140	85.53	99.59	ncbi	NG_060579.1	23S rRNA (adenine(2503)-C(8))-methyltransferase Cfr(C)	CHLORAMPHENICOL;CLINDAMYCIN;FLORFENICOL;LINEZOLID;STREPTOGRAMIN;TIAMULIN
single_bin_7_779	d__Bacteria;p__Bacteroidota;c__Bacteroidia;o__Bacteroidales;f__Rikenellaceae;g__Alistipes;s__Alistipes putredinis	A. putredinis	3403	4488	+	cfr(C)	1-1086/1140	95.26	99.72	ncbi	NG_060579.1	23S rRNA (adenine(2503)-C(8))-methyltransferase Cfr(C)	CHLORAMPHENICOL;CLINDAMYCIN;FLORFENICOL;LINEZOLID;STREPTOGRAMIN;TIAMULIN
single_bin_7_780	d__Bacteria;p__Bacteroidota;c__Bacteroidia;o__Bacteroidales;f__Barnesiellaceae;g__Barnesiella;s__Barnesiella intestinihominis	B. intestinihominis	2947	4032	-	cfr(C)	1-1086/1140	95.26	99.72	ncbi	NG_060579.1	23S rRNA (adenine(2503)-C(8))-methyltransferase Cfr(C)	CHLORAMPHENICOL;CLINDAMYCIN;FLORFENICOL;LINEZOLID;STREPTOGRAMIN;TIAMULIN
single_bin_S_814	d__Bacteria;p__Firmicutes;c__Bacilli;o__Lactobacillales;f__Enterococcaceae;g__Enterococcus;s__Enterococcus faecalis	E. faecalis	1853	2938	+	cfr(C)	1-1086/1140	95.26	99.72	ncbi	NG_060579.1	23S rRNA (adenine(2503)-C(8))-methyltransferase Cfr(C)	CHLORAMPHENICOL;CLINDAMYCIN;FLORFENICOL;LINEZOLID;STREPTOGRAMIN;TIAMULIN
single_bin_S_818	d__Bacteria;p__Proteobacteria;c__Gammaproteobacteria;o__Enterobacterales;f__Enterobacteriaceae;g__Klebsiella;s__Klebsiella pneumoniae	K. pneumoniae	287	1256	-	cfr(C)	117-1086/1140	85.09	99.79	ncbi	NG_060579.1	23S rRNA (adenine(2503)-C(8))-methyltransferase Cfr(C)	CHLORAMPHENICOL;CLINDAMYCIN;FLORFENICOL;LINEZOLID;STREPTOGRAMIN;TIAMULIN
single_bin_S_823	d__Bacteria;p__Firmicutes_A;c__Clostridia;o__Christensenellales;f__Borkfalkiaceae;g__Borkfalkia;s__unknown_0	B. unknown	3622	4696	+	cfr(C)	1-1075/1140	94.3	99.07	ncbi	NG_060579.1	23S rRNA (adenine(2503)-C(8))-methyltransferase Cfr(C)	CHLORAMPHENICOL;CLINDAMYCIN;FLORFENICOL;LINEZOLID;STREPTOGRAMIN;TIAMULIN
single_bin_S_825	d__Bacteria;p__Firmicutes_A;c__Clostridia;o__Oscillospirales;f__Ruminococcaceae;g__Ruthenibacterium;s__unknown_0	R. unknown0	32914	33988	+	cfr(C)	1-1075/1140	94.3	99.07	ncbi	NG_060579.1	23S rRNA (adenine(2503)-C(8))-methyltransferase Cfr(C)	CHLORAMPHENICOL;CLINDAMYCIN;FLORFENICOL;LINEZOLID;STREPTOGRAMIN;TIAMULIN
single_bin_S_826	d__Bacteria;p__Firmicutes_A;c__Clostridia;o__Lachnospirales;f__Lachnospiraceae;g__Scatomonas;s__Scatomonas merdavium	S. merdavium	10239	11313	+	cfr(C)	1-1075/1140	94.3	99.07	ncbi	NG_060579.1	23S rRNA (adenine(2503)-C(8))-methyltransferase Cfr(C)	CHLORAMPHENICOL;CLINDAMYCIN;FLORFENICOL;LINEZOLID;STREPTOGRAMIN;TIAMULIN
single_bin_7_320	d__Bacteria;p__Firmicutes_A;c__Clostridia;o__Oscillospirales;f__Oscillospiraceae;g__Lawsonibacter;s__unknown_0	L. unknown	1	972	+	cfr(E)	64-1035/1035	93.91	100	ncbi	NG_070225.1	23S rRNA (adenine(2503)-C(8))-methyltransferase Cfr(E)	LINCOSAMIDE;LINEZOLID;THIAMPHENICOL;TIAMULIN;VIRGINIAMYCIN
single_bin_7_323	d__Bacteria;p__Firmicutes_A;c__Clostridia;o__Oscillospirales;f__Ruminococcaceae;g__Ruthenibacterium;s__unknown_1	R. unknown1	293	1264	-	cfr(E)	64-1035/1035	93.91	100	ncbi	NG_070225.1	23S rRNA (adenine(2503)-C(8))-methyltransferase Cfr(E)	LINCOSAMIDE;LINEZOLID;THIAMPHENICOL;TIAMULIN;VIRGINIAMYCIN
single_bin_7_324	Unclassified Bacteria	S_7_324	141	1175	+	cfr(E)	1-1035/1035	100	100	ncbi	NG_070225.1	23S rRNA (adenine(2503)-C(8))-methyltransferase Cfr(E)	LINCOSAMIDE;LINEZOLID;THIAMPHENICOL;TIAMULIN;VIRGINIAMYCIN
single_bin_7_326	Unclassified Bacteria	S_7_326	20417	21451	-	cfr(E)	1-1035/1035	100	100	ncbi	NG_070225.1	23S rRNA (adenine(2503)-C(8))-methyltransferase Cfr(E)	LINCOSAMIDE;LINEZOLID;THIAMPHENICOL;TIAMULIN;VIRGINIAMYCIN
single_bin_S_831	d__Bacteria;p__Firmicutes_A;c__Clostridia;o__Oscillospirales;f__Ruminococcaceae;g__Ruthenibacterium;s__Ruthenibacterium lactatiformans	R. lactatiformans	3417	4388	+	cfr(E)	64-1035/1035	93.91	100	ncbi	NG_070225.1	23S rRNA (adenine(2503)-C(8))-methyltransferase Cfr(E)	LINCOSAMIDE;LINEZOLID;THIAMPHENICOL;TIAMULIN;VIRGINIAMYCIN
single_bin_7_379	Unclassified Bacteria	S_7_379	2662	3627	+	cfxA3	1-966/966	100	100	ncbi	NG_047641.1	extended-spectrum class A beta-lactamase CfxA3	CEPHALOSPORIN
single_bin_7_452	d__Bacteria;p__Bacteroidota;c__Bacteroidia;o__Bacteroidales;f__Bacteroidaceae;g__Bacteroides;s__Bacteroides salyersiae	B. salyersiae	1728	2693	+	cfxA3	1-966/966	100	100	ncbi	NG_047641.1	extended-spectrum class A beta-lactamase CfxA3	CEPHALOSPORIN
single_bin_7_6	Unclassified Bacteria	S_7_6	518	1483	-	cfxA3	1-966/966	100	100	ncbi	NG_047641.1	extended-spectrum class A beta-lactamase CfxA3	CEPHALOSPORIN
single_bin_7_619	d__Bacteria;p__Bacteroidota;c__Bacteroidia;o__Bacteroidales;f__Tannerellaceae;g__Parabacteroides;s__Parabacteroides distasonis	P. distasonis	141	1106	+	cfxA3	1-966/966	100	100	ncbi	NG_047641.1	extended-spectrum class A beta-lactamase CfxA3	CEPHALOSPORIN
single_bin_7_67	Unclassified Bacteria	S_7_67	3683	4648	+	cfxA3	1-966/966	100	99.9	ncbi	NG_047641.1	extended-spectrum class A beta-lactamase CfxA3	CEPHALOSPORIN
single_bin_S_818	d__Bacteria;p__Proteobacteria;c__Gammaproteobacteria;o__Enterobacterales;f__Enterobacteriaceae;g__Klebsiella;s__Klebsiella pneumoniae	K. pneumoniae	2123	2596	+	dfrA14	1-474/474	100	100	ncbi	NG_056035.1	trimethoprim-resistant dihydrofolate reductase DfrA14	TRIMETHOPRIM
single_bin_7_326	Unclassified Bacteria	S_7_326	266	1003	+	erm(B)	1-738/738	100	100	ncbi	NG_047794.1	23S rRNA (adenine(2058)-N(6))-methyltransferase Erm(B)	CLINDAMYCIN;ERYTHROMYCIN;STREPTOGRAMIN_B
single_bin_7_327	d__Bacteria;p__Firmicutes;c__Bacilli;o__Lactobacillales;f__Streptococcaceae;g__Streptococcus;s__Streptococcus anginosus	S. anginosus	493	1238	+	erm(B)	1-747/747	99.87	99.6	ncbi	NG_047801.1	23S rRNA (adenine(2058)-N(6))-methyltransferase Erm(B)	CLINDAMYCIN;ERYTHROMYCIN;STREPTOGRAMIN_B
single_bin_7_775	d__Bacteria;p__Firmicutes;c__Bacilli;o__Lactobacillales;f__Enterococcaceae;g__Enterococcus_B;s__Enterococcus_B faecium	E. faecium	118	863	-	erm(B)	1-747/747	99.87	99.47	ncbi	NG_047801.1	23S rRNA (adenine(2058)-N(6))-methyltransferase Erm(B)	CLINDAMYCIN;ERYTHROMYCIN;STREPTOGRAMIN_B
single_bin_S_825	d__Bacteria;p__Firmicutes_A;c__Clostridia;o__Oscillospirales;f__Ruminococcaceae;g__Ruthenibacterium;s__unknown_0	R. unknown0	3092	3829	-	erm(B)	1-738/738	100	100	ncbi	NG_047794.1	23S rRNA (adenine(2058)-N(6))-methyltransferase Erm(B)	CLINDAMYCIN;ERYTHROMYCIN;STREPTOGRAMIN_B
single_bin_7_0	d__Bacteria;p__Bacteroidota;c__Bacteroidia;o__Bacteroidales;f__Rikenellaceae;g__Alistipes_A;s__Alistipes_A indistinctus	A. indistinctus	2655	3455	+	erm(F)	1-801/801	100	99.75	ncbi	NG_047825.1	23S rRNA (adenine(2058)-N(6))-methyltransferase Erm(F)	CLINDAMYCIN;MACROLIDE;STREPTOGRAMIN
single_bin_7_379	Unclassified Bacteria	S_7_379	117	917	-	erm(F)	1-801/801	100	99.5	ncbi	NG_047825.1	23S rRNA (adenine(2058)-N(6))-methyltransferase Erm(F)	CLINDAMYCIN;MACROLIDE;STREPTOGRAMIN
single_bin_7_67	Unclassified Bacteria	S_7_67	12088	12889	+	erm(F)	1-801/801	100	99.38	ncbi	NG_047825.1	23S rRNA (adenine(2058)-N(6))-methyltransferase Erm(F)	CLINDAMYCIN;MACROLIDE;STREPTOGRAMIN
single_bin_7_780	d__Bacteria;p__Bacteroidota;c__Bacteroidia;o__Bacteroidales;f__Barnesiellaceae;g__Barnesiella;s__Barnesiella intestinihominis	B. intestinihominis	2571	3371	-	erm(F)	1-801/801	100	99.62	ncbi	NG_047825.1	23S rRNA (adenine(2058)-N(6))-methyltransferase Erm(F)	CLINDAMYCIN;MACROLIDE;STREPTOGRAMIN
single_bin_S_821	d__Bacteria;p__Bacteroidota;c__Bacteroidia;o__Bacteroidales;f__Bacteroidaceae;g__Bacteroides;s__Bacteroides eggerthii	B. eggerthii	57353	58153	-	erm(F)	1-801/801	100	99.62	ncbi	NG_047825.1	23S rRNA (adenine(2058)-N(6))-methyltransferase Erm(F)	CLINDAMYCIN;MACROLIDE;STREPTOGRAMIN
single_bin_7_323	d__Bacteria;p__Firmicutes_A;c__Clostridia;o__Oscillospirales;f__Ruminococcaceae;g__Ruthenibacterium;s__unknown_1	R. unknown1	16343	17077	-	erm(G)	1-735/735	100	99.86	ncbi	NG_047827.1	23S rRNA (adenine(2058)-N(6))-methyltransferase Erm(G)	ERYTHROMYCIN;LINCOSAMIDE;STREPTOGRAMIN;TYLOSIN
single_bin_7_780	d__Bacteria;p__Bacteroidota;c__Bacteroidia;o__Bacteroidales;f__Barnesiellaceae;g__Barnesiella;s__Barnesiella intestinihominis	B. intestinihominis	152	994	+	estT	1-849/849	99.29	99.18	ncbi	NG_203374.1	macrolide hydrolase EstT	TYLOSIN
single_bin_7_780	d__Bacteria;p__Bacteroidota;c__Bacteroidia;o__Bacteroidales;f__Barnesiellaceae;g__Barnesiella;s__Barnesiella intestinihominis	B. intestinihominis	1007	2210	+	floR	12-1215/1215	99.09	99.83	ncbi	NG_047877.1	chloramphenicol/florfenicol efflux MFS transporter FloR	CHLORAMPHENICOL;FLORFENICOL
single_bin_7_261	Unclassified	S_7_261	22187	22597	-	fosXCC	1-411/411	100	100	ncbi	NG_149649.1	fosfomycin resistance hydrolase FosXCC	FOSFOMYCIN
single_bin_7_323	d__Bacteria;p__Firmicutes_A;c__Clostridia;o__Oscillospirales;f__Ruminococcaceae;g__Ruthenibacterium;s__unknown_1	R. unknown1	802	1212	-	fosXCC	1-411/411	100	100	ncbi	NG_149649.1	fosfomycin resistance hydrolase FosXCC	FOSFOMYCIN
single_bin_7_324	Unclassified Bacteria	S_7_324	7877	8287	+	fosXCC	1-411/411	100	100	ncbi	NG_149649.1	fosfomycin resistance hydrolase FosXCC	FOSFOMYCIN
single_bin_7_328	d__Bacteria;p__Firmicutes_A;c__Clostridia;o__Oscillospirales;f__Ruminococcaceae;g__Pararuminococcus;s__Pararuminococcus gallinarum	P. gallinarum	643	1053	-	fosXCC	1-411/411	100	100	ncbi	NG_149649.1	fosfomycin resistance hydrolase FosXCC	FOSFOMYCIN
single_bin_7_330	d__Bacteria;p__Firmicutes_A;c__Clostridia;o__Lachnospirales;f__Lachnospiraceae;g__Massilistercora;s__unknown_0	M. unknown	207	617	+	fosXCC	1-411/411	100	100	ncbi	NG_149649.1	fosfomycin resistance hydrolase FosXCC	FOSFOMYCIN
single_bin_7_619	d__Bacteria;p__Bacteroidota;c__Bacteroidia;o__Bacteroidales;f__Tannerellaceae;g__Parabacteroides;s__Parabacteroides distasonis	P. distasonis	3278	3688	-	fosXCC	1-411/411	100	100	ncbi	NG_149649.1	fosfomycin resistance hydrolase FosXCC	FOSFOMYCIN
single_bin_7_779	d__Bacteria;p__Bacteroidota;c__Bacteroidia;o__Bacteroidales;f__Rikenellaceae;g__Alistipes;s__Alistipes putredinis	A. putredinis	533	943	+	fosXCC	1-411/411	100	100	ncbi	NG_149649.1	fosfomycin resistance hydrolase FosXCC	FOSFOMYCIN
single_bin_S_818	d__Bacteria;p__Proteobacteria;c__Gammaproteobacteria;o__Enterobacterales;f__Enterobacteriaceae;g__Klebsiella;s__Klebsiella pneumoniae	K. pneumoniae	748	1158	+	fosXCC	1-411/411	100	100	ncbi	NG_149649.1	fosfomycin resistance hydrolase FosXCC	FOSFOMYCIN
single_bin_7_379	Unclassified Bacteria	S_7_379	7685	8197	+	lnu(AN2)	1-513/513	100	100	ncbi	NG_047920.1	lincosamide nucleotidyltransferase Lnu(AN2)	LINCOSAMIDE
single_bin_7_780	d__Bacteria;p__Bacteroidota;c__Bacteroidia;o__Bacteroidales;f__Barnesiellaceae;g__Barnesiella;s__Barnesiella intestinihominis	B. intestinihominis	181779	182291	-	lnu(AN2)	1-513/513	100	100	ncbi	NG_047920.1	lincosamide nucleotidyltransferase Lnu(AN2)	LINCOSAMIDE
single_bin_S_821	d__Bacteria;p__Bacteroidota;c__Bacteroidia;o__Bacteroidales;f__Bacteroidaceae;g__Bacteroides;s__Bacteroides eggerthii	B. eggerthii	32264	32776	+	lnu(AN2)	1-513/513	100	100	ncbi	NG_047920.1	lincosamide nucleotidyltransferase Lnu(AN2)	LINCOSAMIDE
single_bin_7_261	Unclassified	S_7_261	8173	8667	+	lnu(C)	1-495/495	100	99.19	ncbi	NG_047924.1	lincosamide nucleotidyltransferase Lnu(C)	LINCOSAMIDE
single_bin_S_826	d__Bacteria;p__Firmicutes_A;c__Clostridia;o__Lachnospirales;f__Lachnospiraceae;g__Scatomonas;s__Scatomonas merdavium	S. merdavium	4869	5363	+	lnu(C)	1-495/495	100	99.19	ncbi	NG_047924.1	lincosamide nucleotidyltransferase Lnu(C)	LINCOSAMIDE
single_bin_7_379	Unclassified Bacteria	S_7_379	6455	7660	+	mef(En2)	1-1206/1206	100	99.83	ncbi	NG_047980.1	macrolide efflux MFS transporter Mef(En2)	MACROLIDE
single_bin_7_780	d__Bacteria;p__Bacteroidota;c__Bacteroidia;o__Bacteroidales;f__Barnesiellaceae;g__Barnesiella;s__Barnesiella intestinihominis	B. intestinihominis	182316	183521	-	mef(En2)	1-1206/1206	100	99.75	ncbi	NG_047980.1	macrolide efflux MFS transporter Mef(En2)	MACROLIDE
single_bin_S_821	d__Bacteria;p__Bacteroidota;c__Bacteroidia;o__Bacteroidales;f__Bacteroidaceae;g__Bacteroides;s__Bacteroides eggerthii	B. eggerthii	31034	32239	+	mef(En2)	1-1206/1206	100	99.83	ncbi	NG_047980.1	macrolide efflux MFS transporter Mef(En2)	MACROLIDE
single_bin_7_775	d__Bacteria;p__Firmicutes;c__Bacilli;o__Lactobacillales;f__Enterococcaceae;g__Enterococcus_B;s__Enterococcus_B faecium	E. faecium	22285	23763	+	msr(C)	1-1479/1479	100	98.92	ncbi	NG_048003.1	ABC-F type ribosomal protection protein Msr(C)	AZITHROMYCIN;ERYTHROMYCIN;STREPTOGRAMIN_B;TYLOSIN
single_bin_7_261	Unclassified	S_7_261	13897	14556	-	npmA	1-660/660	100	91.52	ncbi	NG_048018.1	16S rRNA (adenine(1408)-N(1))-methyltransferase NpmA	AMINOGLYCOSIDE
single_bin_7_323	d__Bacteria;p__Firmicutes_A;c__Clostridia;o__Oscillospirales;f__Ruminococcaceae;g__Ruthenibacterium;s__unknown_1	R. unknown1	4173	4832	-	npmA	1-660/660	100	100	ncbi	NG_048018.1	16S rRNA (adenine(1408)-N(1))-methyltransferase NpmA	AMINOGLYCOSIDE
single_bin_7_328	d__Bacteria;p__Firmicutes_A;c__Clostridia;o__Oscillospirales;f__Ruminococcaceae;g__Pararuminococcus;s__Pararuminococcus gallinarum	P. gallinarum	980	1639	+	npmA	1-660/660	100	100	ncbi	NG_048018.1	16S rRNA (adenine(1408)-N(1))-methyltransferase NpmA	AMINOGLYCOSIDE
single_bin_7_329	Unclassified Bacteria	S_7_329	316	975	+	npmA	1-660/660	100	100	ncbi	NG_048018.1	16S rRNA (adenine(1408)-N(1))-methyltransferase NpmA	AMINOGLYCOSIDE
single_bin_S_818	d__Bacteria;p__Proteobacteria;c__Gammaproteobacteria;o__Enterobacterales;f__Enterobacteriaceae;g__Klebsiella;s__Klebsiella pneumoniae	K. pneumoniae	57382	58038	-	qnrS1	1-657/657	100	100	ncbi	NG_050543.1	quinolone resistance pentapeptide repeat protein QnrS1	QUINOLONE
single_bin_S_818	d__Bacteria;p__Proteobacteria;c__Gammaproteobacteria;o__Enterobacterales;f__Enterobacteriaceae;g__Klebsiella;s__Klebsiella pneumoniae	K. pneumoniae	1249	2004	+	rmtB1	1-756/756	100	100	ncbi	NG_048058.1	16S rRNA (guanine(1405)-N(7))-methyltransferase RmtB1	AMINOGLYCOSIDE
single_bin_7_261	Unclassified	S_7_261	2426	2968	+	sat4	1-543/543	100	99.82	ncbi	NG_048072.1	streptothricin N-acetyltransferase Sat4	STREPTOTHRICIN
single_bin_S_826	d__Bacteria;p__Firmicutes_A;c__Clostridia;o__Lachnospirales;f__Lachnospiraceae;g__Scatomonas;s__Scatomonas merdavium	S. merdavium	2849	3391	+	sat4	1-543/543	100	100	ncbi	NG_048072.1	streptothricin N-acetyltransferase Sat4	STREPTOTHRICIN
single_bin_7_64	Unclassified	S_7_64	160	975	-	sul2	1-816/816	100	100	ncbi	NG_051852.1	sulfonamide-resistant dihydropteroate synthase Sul2	SULFONAMIDE
single_bin_S_818	d__Bacteria;p__Proteobacteria;c__Gammaproteobacteria;o__Enterobacterales;f__Enterobacteriaceae;g__Klebsiella;s__Klebsiella pneumoniae	K. pneumoniae	466	1281	+	sul2	1-816/816	100	100	ncbi	NG_051852.1	sulfonamide-resistant dihydropteroate synthase Sul2	SULFONAMIDE
single_bin_S_821	d__Bacteria;p__Bacteroidota;c__Bacteroidia;o__Bacteroidales;f__Bacteroidaceae;g__Bacteroides;s__Bacteroides eggerthii	B. eggerthii	4477	5292	-	sul2	1-816/816	100	100	ncbi	NG_051852.1	sulfonamide-resistant dihydropteroate synthase Sul2	SULFONAMIDE
single_bin_7_124	d__Bacteria;p__Firmicutes_A;c__Clostridia;o__Lachnospirales;f__Lachnospiraceae;g__Eisenbergiella;s__Eisenbergiella porci	E. porci	7863	9782	+	tet(32)	1-1920/1920	100	99.48	ncbi	NG_048125.1	tetracycline resistance ribosomal protection protein Tet(32)	TETRACYCLINE
single_bin_7_265	Unclassified Bacteria	S_7_265	1	1026	-	tet(40)	1-1026/1221	84.03	97.47	ncbi	NG_048140.1	tetracycline efflux MFS transporter Tet(40)	TETRACYCLINE
single_bin_7_320	d__Bacteria;p__Firmicutes_A;c__Clostridia;o__Oscillospirales;f__Oscillospiraceae;g__Lawsonibacter;s__unknown_0	L. unknown	1528	2748	+	tet(40)	1-1221/1221	100	99.75	ncbi	NG_048141.1	tetracycline efflux MFS transporter Tet(40)	TETRACYCLINE
single_bin_7_456	d__Bacteria;p__Firmicutes;c__Bacilli;o__Erysipelotrichales;f__Coprobacillaceae;g__Massiliomicrobiota;s__Massiliomicrobiota merdigallinarum	M. merdigallinarum	4042	5964	+	tet(44)	1-1923/1923	100	99.12	ncbi	NG_048146.1	tetracycline resistance ribosomal protection protein Tet(44)	TETRACYCLINE
single_bin_S_818	d__Bacteria;p__Proteobacteria;c__Gammaproteobacteria;o__Enterobacterales;f__Enterobacteriaceae;g__Klebsiella;s__Klebsiella pneumoniae	K. pneumoniae	64868	66067	-	tet(A)	1-1200/1200	100	100	ncbi	NG_048154.1	tetracycline efflux MFS transporter Tet(A)	TETRACYCLINE
single_bin_7_775	d__Bacteria;p__Firmicutes;c__Bacilli;o__Lactobacillales;f__Enterococcaceae;g__Enterococcus_B;s__Enterococcus_B faecium	E. faecium	7530	8872	+	tet(L)	35-1377/1377	97.53	99.85	ncbi	NG_048203.1	tetracycline efflux MFS transporter Tet(L)	TETRACYCLINE
single_bin_7_123	Unclassified Bacteria	S_7_123	345	2264	-	tet(M)	1-1920/1920	100	99.79	ncbi	NG_048213.1	tetracycline resistance ribosomal protection protein Tet(M)	TETRACYCLINE
single_bin_7_775	d__Bacteria;p__Firmicutes;c__Bacilli;o__Lactobacillales;f__Enterococcaceae;g__Enterococcus_B;s__Enterococcus_B faecium	E. faecium	5482	7401	+	tet(M)	1-1920/1920	100	99.32	ncbi	NG_048240.1	tetracycline resistance ribosomal protection protein Tet(M)	TETRACYCLINE
single_bin_S_826	d__Bacteria;p__Firmicutes_A;c__Clostridia;o__Lachnospirales;f__Lachnospiraceae;g__Scatomonas;s__Scatomonas merdavium	S. merdavium	11881	13800	-	tet(O)	1-1920/1920	100	99.95	ncbi	NG_048264.1	tetracycline resistance ribosomal protection protein Tet(O)	TETRACYCLINE
single_bin_7_729	d__Bacteria;p__Firmicutes_A;c__Clostridia;o__Lachnospirales;f__Lachnospiraceae;g__;s__unknown_0	S_7_729	5380	7299	-	tet(O/M/O)	1-1920/1920	99.84	92.82	ncbi	NG_048259.1	tetracycline resistance ribosomal protection mosaic protein Tet(O/M/O)	TETRACYCLINE
single_bin_7_0	d__Bacteria;p__Bacteroidota;c__Bacteroidia;o__Bacteroidales;f__Rikenellaceae;g__Alistipes_A;s__Alistipes_A indistinctus	A. indistinctus	1	1583	-	tet(Q)	1-1583/1926	82.19	98.67	ncbi	NG_048270.1	tetracycline resistance ribosomal protection protein Tet(Q)	TETRACYCLINE
single_bin_7_17	Unclassified Bacteria	S_7_17	3215	5041	-	tet(Q)	100-1926/1926	94.86	98.3	ncbi	NG_048270.1	tetracycline resistance ribosomal protection protein Tet(Q)	TETRACYCLINE
single_bin_7_323	d__Bacteria;p__Firmicutes_A;c__Clostridia;o__Oscillospirales;f__Ruminococcaceae;g__Ruthenibacterium;s__unknown_1	R. unknown1	2278	4085	-	tet(Q)	155-1963/1965	92.01	98.84	ncbi	NG_048271.1	tetracycline resistance ribosomal protection protein Tet(Q)	TETRACYCLINE
single_bin_7_378	Unclassified Bacteria	S_7_378	2196	4108	+	tet(Q)	1-1913/1926	99.33	99.37	ncbi	NG_048270.1	tetracycline resistance ribosomal protection protein Tet(Q)	TETRACYCLINE
single_bin_7_379	Unclassified Bacteria	S_7_379	4933	6858	+	tet(Q)	1-1926/1926	100	99.84	ncbi	NG_048270.1	tetracycline resistance ribosomal protection protein Tet(Q)	TETRACYCLINE
single_bin_7_452	d__Bacteria;p__Bacteroidota;c__Bacteroidia;o__Bacteroidales;f__Bacteroidaceae;g__Bacteroides;s__Bacteroides salyersiae	B. salyersiae	1	1768	-	tet(Q)	1-1768/1926	91.8	99.83	ncbi	NG_048270.1	tetracycline resistance ribosomal protection protein Tet(Q)	TETRACYCLINE
single_bin_S_823	d__Bacteria;p__Firmicutes_A;c__Clostridia;o__Christensenellales;f__Borkfalkiaceae;g__Borkfalkia;s__unknown_0	B. unknown	107	2068	-	tet(Q)	1-1963/1965	99.85	98.32	ncbi	NG_048271.1	tetracycline resistance ribosomal protection protein Tet(Q)	TETRACYCLINE
single_bin_7_189	Unclassified Bacteria	S_7_189	945	2848	-	tet(W)	1-1904/1920	99.17	99.69	ncbi	NG_048281.1	tetracycline resistance ribosomal protection protein Tet(W)	TETRACYCLINE
single_bin_7_261	Unclassified	S_7_261	130	2049	+	tet(W)	1-1920/1920	100	100	ncbi	NG_048281.1	tetracycline resistance ribosomal protection protein Tet(W)	TETRACYCLINE
single_bin_7_312	d__Bacteria;p__Firmicutes_A;c__Clostridia;o__Oscillospirales;f__Oscillospiraceae;g__Dysosmobacter;s__Dysosmobacter welbionis	D. welbionis	721	2640	+	tet(W)	1-1920/1920	100	100	ncbi	NG_048281.1	tetracycline resistance ribosomal protection protein Tet(W)	TETRACYCLINE
single_bin_7_320	d__Bacteria;p__Firmicutes_A;c__Clostridia;o__Oscillospirales;f__Oscillospiraceae;g__Lawsonibacter;s__unknown_0	L. unknown	3282	5201	-	tet(W)	1-1920/1920	100	100	ncbi	NG_048281.1	tetracycline resistance ribosomal protection protein Tet(W)	TETRACYCLINE
single_bin_7_323	d__Bacteria;p__Firmicutes_A;c__Clostridia;o__Oscillospirales;f__Ruminococcaceae;g__Ruthenibacterium;s__unknown_1	R. unknown1	2652	4571	-	tet(W)	1-1920/1920	100	99.84	ncbi	NG_048286.1	tetracycline resistance ribosomal protection protein Tet(W)	TETRACYCLINE
single_bin_7_324	Unclassified Bacteria	S_7_324	5506	7425	+	tet(W)	1-1920/1920	100	99.43	ncbi	NG_048286.1	tetracycline resistance ribosomal protection protein Tet(W)	TETRACYCLINE
single_bin_7_326	Unclassified Bacteria	S_7_326	2039	3714	-	tet(W)	245-1920/1920	87.29	100	ncbi	NG_048281.1	tetracycline resistance ribosomal protection protein Tet(W)	TETRACYCLINE
single_bin_7_328	d__Bacteria;p__Firmicutes_A;c__Clostridia;o__Oscillospirales;f__Ruminococcaceae;g__Pararuminococcus;s__Pararuminococcus gallinarum	P. gallinarum	756	2675	-	tet(W)	1-1920/1920	100	99.27	ncbi	NG_048281.1	tetracycline resistance ribosomal protection protein Tet(W)	TETRACYCLINE
single_bin_S_823	d__Bacteria;p__Firmicutes_A;c__Clostridia;o__Christensenellales;f__Borkfalkiaceae;g__Borkfalkia;s__unknown_0	B. unknown	3775	5694	+	tet(W)	1-1920/1920	100	96.61	ncbi	NG_048299.1	tetracycline resistance ribosomal protection protein Tet(W)	TETRACYCLINE
single_bin_S_825	d__Bacteria;p__Firmicutes_A;c__Clostridia;o__Oscillospirales;f__Ruminococcaceae;g__Ruthenibacterium;s__unknown_0	R. unknown0	8894	10813	-	tet(W)	1-1920/1920	100	99.95	ncbi	NG_048281.1	tetracycline resistance ribosomal protection protein Tet(W)	TETRACYCLINE
single_bin_S_826	d__Bacteria;p__Firmicutes_A;c__Clostridia;o__Lachnospirales;f__Lachnospiraceae;g__Scatomonas;s__Scatomonas merdavium	S. merdavium	3288	5207	+	tet(W)	1-1920/1920	100	99.9	ncbi	NG_048281.1	tetracycline resistance ribosomal protection protein Tet(W)	TETRACYCLINE
single_bin_S_831	d__Bacteria;p__Firmicutes_A;c__Clostridia;o__Oscillospirales;f__Ruminococcaceae;g__Ruthenibacterium;s__Ruthenibacterium lactatiformans	R. lactatiformans	1300	3219	+	tet(W)	1-1920/1920	100	100	ncbi	NG_048281.1	tetracycline resistance ribosomal protection protein Tet(W)	TETRACYCLINE
single_bin_7_775	d__Bacteria;p__Firmicutes;c__Bacilli;o__Lactobacillales;f__Enterococcaceae;g__Enterococcus_B;s__Enterococcus_B faecium	E. faecium	2799	3779	+	vanH-M	1-981/981	100	100	ncbi	NG_048388.1	D-lactate dehydrogenase VanH-M	VANCOMYCIN
single_bin_7_775	d__Bacteria;p__Firmicutes;c__Bacilli;o__Lactobacillales;f__Enterococcaceae;g__Enterococcus_B;s__Enterococcus_B faecium	E. faecium	588	1700	+	vanS-M	1-1113/1113	100	100	ncbi	NG_048450.1	vancomycin resistance histidine kinase VanS-M	VANCOMYCIN

## Sheet: tableS4-SAGs-ARGs-2
TableS4 Resistance gene summary in diverse bacterial species
bin_ID	Genome name	tax	Species	Species2	ARG subtype	ARG	SAG_count_all
7_619	single_bin_7_619	d__Bacteria;p__Bacteroidota;c__Bacteroidia;o__Bacteroidales;f__Tannerellaceae;g__Parabacteroides;s__Parabacteroides distasonis	Parabacteroides distasonis	P. distasonis	cfxA3,aph(2'')-If,blaOXA-347,fosXCC,aadE,aad9,cfr(C)	7	1097
7_0	single_bin_7_0	d__Bacteria;p__Bacteroidota;c__Bacteroidia;o__Bacteroidales;f__Rikenellaceae;g__Alistipes_A;s__Alistipes_A indistinctus	Alistipes indistinctus	A. indistinctus	tet(Q),aad9,aph(3')-IIIa,cfr(C),aadE,erm(F),blaOXA-347	7	13
7_378	single_bin_7_378	Unclassified Bacteria	Unclassified	S_7_378	aad9,aph(3')-IIIa,cfr(C),tet(Q)	4	7
7_452	single_bin_7_452	d__Bacteria;p__Bacteroidota;c__Bacteroidia;o__Bacteroidales;f__Bacteroidaceae;g__Bacteroides;s__Bacteroides salyersiae	Bacteroides salyersiae	B. salyersiae	tet(Q),cfxA3,aadE	3	72
7_17	single_bin_7_17	Unclassified Bacteria	Unclassified	S_7_17	aadE,tet(Q)	2	7
7_6	single_bin_7_6	Unclassified Bacteria	Unclassified	S_7_6	cfxA3	1	5
7_12	single_bin_7_12	Unclassified Bacteria	Unclassified	S_7_12	blaOXA-347	1	1
S_826	single_bin_S_826	d__Bacteria;p__Firmicutes_A;c__Clostridia;o__Lachnospirales;f__Lachnospiraceae;g__Scatomonas;s__Scatomonas merdavium	Scatomonas merdavium	S. merdavium	tet(W),catA13,lnu(C),catA14,aadE,aad9,cfr(C),tet(O),ant(6)-Ia,sat4,aph(3')-IIIa	11	162
7_261	single_bin_7_261	Unclassified	Unclassified	S_7_261	aad9,cfr(C),fosXCC,ant(6)-Ia,sat4,aph(3')-IIIa,tet(W),npmA,lnu(C)	9	2
7_456	single_bin_7_456	d__Bacteria;p__Firmicutes;c__Bacilli;o__Erysipelotrichales;f__Coprobacillaceae;g__Massiliomicrobiota;s__Massiliomicrobiota merdigallinarum	Massiliomicrobiota merdigallinarum	M. merdigallinarum	aph(3')-H510,aac(6')_E64,catA13,tet(44)	4	33
S_823	single_bin_S_823	d__Bacteria;p__Firmicutes_A;c__Clostridia;o__Christensenellales;f__Borkfalkiaceae;g__Borkfalkia;s__unknown_0	Borkfalkia unknown	B. unknown	aph(2'')-Ii,aadE,tet(Q),aph(3')-IIIa,tet(W),cfr(C)	6	511
7_320	single_bin_7_320	d__Bacteria;p__Firmicutes_A;c__Clostridia;o__Oscillospirales;f__Oscillospiraceae;g__Lawsonibacter;s__unknown_0	Lawsonibacter unknown	L. unknown	tet(40),aadE,aph(2'')-Ii,cfr(E),tet(W)	5	52
7_729	single_bin_7_729	d__Bacteria;p__Firmicutes_A;c__Clostridia;o__Lachnospirales;f__Lachnospiraceae;g__;s__unknown_0	unknown	S_7_729	aad9,aph(2'')-Ii,tet(O/M/O),cfr(C)	4	6
7_265	single_bin_7_265	Unclassified Bacteria	Unclassified	S_7_265	cfr(C),aph(3')-IIIa,tet(40),aad9	4	10
S_814	single_bin_S_814	d__Bacteria;p__Firmicutes;c__Bacilli;o__Lactobacillales;f__Enterococcaceae;g__Enterococcus;s__Enterococcus faecalis	Enterococcus faecalis	E. faecalis	aph(3')-IIIa,cfr(C),aadE	3	9
7_266	single_bin_7_266	Unclassified Bacteria	Unclassified	S_7_266	aph(3')-IIIa,cfr(C)	2	2
7_300	single_bin_7_300	Unclassified	Unclassified	S_7_300	aph(2'')-Ii	1	3
7_780	single_bin_7_780	d__Bacteria;p__Bacteroidota;c__Bacteroidia;o__Bacteroidales;f__Barnesiellaceae;g__Barnesiella;s__Barnesiella intestinihominis	Barnesiella intestinihominis	B. intestinihominis	lnu(AN2),mef(En2),aadE,cfr(C),aph(3')-IIIa,aad9,estT,floR,erm(F)	9	1087
S_821	single_bin_S_821	d__Bacteria;p__Bacteroidota;c__Bacteroidia;o__Bacteroidales;f__Bacteroidaceae;g__Bacteroides;s__Bacteroides eggerthii	Bacteroides eggerthii	B. eggerthii	erm(F),mef(En2),lnu(AN2),aph(6)-Id,aph(3'')-Ib,sul2	6	5709
7_379	single_bin_7_379	Unclassified Bacteria	Unclassified	S_7_379	cfxA3,tet(Q),cfr(C),erm(F),mef(En2),lnu(AN2)	6	10
7_67	single_bin_7_67	Unclassified Bacteria	Unclassified	S_7_67	erm(F),cfxA3	2	1
7_775	single_bin_7_775	d__Bacteria;p__Firmicutes;c__Bacilli;o__Lactobacillales;f__Enterococcaceae;g__Enterococcus_B;s__Enterococcus_B faecium	Enterococcus faecium	E. faecium	vanS-M,vanH-M,ant(6)-Ia,aacA-ENT1,cfr(C),aph(3')-IIIa,aad9,msr(C),aph(2'')-Ii,erm(B),tet(M),tet(L)	12	430
7_326	single_bin_7_326	Unclassified Bacteria	Unclassified	S_7_326	aph(2'')-Ii,erm(B),aadE,catA14,aad9,cfr(E),tet(W),aph(3')-IIIa	8	8
S_825	single_bin_S_825	d__Bacteria;p__Firmicutes_A;c__Clostridia;o__Oscillospirales;f__Ruminococcaceae;g__Ruthenibacterium;s__unknown_0	Ruthenibacterium unknown0	R. unknown0	erm(B),aph(3')-IIIa,aad9,aph(2'')-Ii,tet(W),catA14,cfr(C)	7	491
7_327	single_bin_7_327	d__Bacteria;p__Firmicutes;c__Bacilli;o__Lactobacillales;f__Streptococcaceae;g__Streptococcus;s__Streptococcus anginosus	Streptococcus anginosus	S. anginosus	erm(B)	1	10
S_809	single_bin_S_809	Unclassified Bacteria	Unclassified	S_S_809	aph(3')-IIIa	1	23
7_123	single_bin_7_123	Unclassified Bacteria	Unclassified	S_7_123	tet(M)	1	3
S_818	single_bin_S_818	d__Bacteria;p__Proteobacteria;c__Gammaproteobacteria;o__Enterobacterales;f__Enterobacteriaceae;g__Klebsiella;s__Klebsiella pneumoniae	Klebsiella pneumoniae	K. pneumoniae	qnrS1,blaLAP-2,tet(A),sul2,blaKPC-2,dfrA14,blaTEM-1,rmtB1,aph(3')-IIIa,fosXCC,catA2,cfr(C),blaSHV-12	13	102
7_64	single_bin_7_64	Unclassified	Unclassified	S_7_64	sul2	1	2
7_323	single_bin_7_323	d__Bacteria;p__Firmicutes_A;c__Clostridia;o__Oscillospirales;f__Ruminococcaceae;g__Ruthenibacterium;s__unknown_1	Ruthenibacterium unknown1	R. unknown1	tet(Q),cfr(C),aad9,tet(W),fosXCC,cfr(E),aadE,aph(2'')-Ii,npmA,erm(G)	10	32
7_328	single_bin_7_328	d__Bacteria;p__Firmicutes_A;c__Clostridia;o__Oscillospirales;f__Ruminococcaceae;g__Pararuminococcus;s__Pararuminococcus gallinarum	Pararuminococcus gallinarum	P. gallinarum	tet(W),fosXCC,aadE,npmA,aad9,aph(3')-IIIa	6	16
7_324	single_bin_7_324	Unclassified Bacteria	Unclassified	S_7_324	aad9,aph(3')-IIIa,cfr(E),fosXCC,tet(W),catA14	6	16
7_779	single_bin_7_779	d__Bacteria;p__Bacteroidota;c__Bacteroidia;o__Bacteroidales;f__Rikenellaceae;g__Alistipes;s__Alistipes putredinis	Alistipes putredinis	A. putredinis	fosXCC,aad9,aph(3')-IIIa,cfr(C),aadE	5	620
7_124	single_bin_7_124	d__Bacteria;p__Firmicutes_A;c__Clostridia;o__Lachnospirales;f__Lachnospiraceae;g__Eisenbergiella;s__Eisenbergiella porci	Eisenbergiella porci	E. porci	tet(32),aad9	2	52
S_831	single_bin_S_831	d__Bacteria;p__Firmicutes_A;c__Clostridia;o__Oscillospirales;f__Ruminococcaceae;g__Ruthenibacterium;s__Ruthenibacterium lactatiformans	Ruthenibacterium lactatiformans	R. lactatiformans	tet(W),cfr(E)	2	133
7_312	single_bin_7_312	d__Bacteria;p__Firmicutes_A;c__Clostridia;o__Oscillospirales;f__Oscillospiraceae;g__Dysosmobacter;s__Dysosmobacter welbionis	Dysosmobacter welbionis	D. welbionis	aad9,tet(W)	2	24
7_330	single_bin_7_330	d__Bacteria;p__Firmicutes_A;c__Clostridia;o__Lachnospirales;f__Lachnospiraceae;g__Massilistercora;s__unknown_0	Massilistercora unknown	M. unknown	fosXCC	1	4
7_329	single_bin_7_329	Unclassified Bacteria	Unclassified	S_7_329	npmA	1	1
7_189	single_bin_7_189	Unclassified Bacteria	Unclassified	S_7_189	tet(W)	1	1
7_57	single_bin_7_57	Unclassified Bacteria	Unclassified	S_7_57	aad9	1	1
7_336	single_bin_7_336	Unclassified Bacteria	Unclassified	S_7_336	aad9	1	30
7_791	single_bin_7_791	d__Archaea;p__Methanobacteriota;c__Methanobacteria;o__Methanobacteriales;f__Methanobacteriaceae;g__Methanobrevibacter_A;s__Methanobrevibacter_A smithii	Methanobrevibacter smithii	M. smithii		0	18
7_732	single_bin_7_732	d__Bacteria;p__Proteobacteria;c__Gammaproteobacteria;o__Burkholderiales;f__Burkholderiaceae;g__Aphodousia;s__Aphodousia sp002329575	Aphodousia sp002329575	A. sp002329575		0	8
7_71	single_bin_7_71	Unclassified Bacteria	Unclassified	S_7_71		0	20
7_14	single_bin_7_14	Unclassified Bacteria	Unclassified	S_7_14		0	1
7_62	single_bin_7_62	Unclassified Bacteria	Unclassified	S_7_62		0	1
7_450	single_bin_7_450	Unclassified Bacteria	Unclassified	S_7_450		0	2
7_723	single_bin_7_723	Unclassified Bacteria	Unclassified	S_7_723		0	1
7_176	single_bin_7_176	Unclassified Bacteria	Unclassified	S_7_176		0	5
7_721	single_bin_7_721	Unclassified Bacteria	Unclassified	S_7_721		0	1
7_159	single_bin_7_159	Unclassified Bacteria	Unclassified	S_7_159		0	5
7_158	single_bin_7_158	Unclassified Bacteria	Unclassified	S_7_158		0	18
7_5	single_bin_7_5	Unclassified Bacteria	Unclassified	S_7_5		0	1
7_96	single_bin_7_96	Unclassified Bacteria	Unclassified	S_7_96		0	1
7_706	single_bin_7_706	Unclassified	Unclassified	S_7_706		0	1
7_716	single_bin_7_716	Unclassified	Unclassified	S_7_716		0	1
7_730	single_bin_7_730	Unclassified	Unclassified	S_7_730		0	1
7_65	single_bin_7_65	Unclassified	Unclassified	S_7_65		0	1
7_727	single_bin_7_727	Unclassified	Unclassified	S_7_727		0	1
7_291	single_bin_7_291	Unclassified	Unclassified	S_7_291		0	1
7_715	single_bin_7_715	Unclassified	Unclassified	S_7_715		0	1
7_60	single_bin_7_60	Unclassified Bacteria	Unclassified	S_7_60		0	1
7_720	single_bin_7_720	Unclassified Bacteria	Unclassified	S_7_720		0	1
7_731	single_bin_7_731	Unclassified	Unclassified	S_7_731		0	1
7_92	single_bin_7_92	Unclassified	Unclassified	S_7_92		0	1
7_734	single_bin_7_734	Unclassified	Unclassified	S_7_734		0	1
S_819	single_bin_S_819	Unclassified	Unclassified	S_S_819		0	1
7_97	single_bin_7_97	Unclassified	Unclassified	S_7_97		0	1
7_714	single_bin_7_714	Unclassified	Unclassified	S_7_714		0	1
7_94	single_bin_7_94	Unclassified	Unclassified	S_7_94		0	1
7_93	single_bin_7_93	Unclassified Bacteria	Unclassified	S_7_93		0	1
S_828	single_bin_S_828	Unclassified	Unclassified	S_S_828		0	1
7_707	single_bin_7_707	Unclassified	Unclassified	S_7_707		0	1
7_443	single_bin_7_443	Unclassified	Unclassified	S_7_443		0	1
7_708	single_bin_7_708	Unclassified Bacteria	Unclassified	S_7_708		0	1
7_713	single_bin_7_713	Unclassified	Unclassified	S_7_713		0	1
7_454	single_bin_7_454	Unclassified Bacteria	Unclassified	S_7_454		0	1
7_74	single_bin_7_74	Unclassified Bacteria	Unclassified	S_7_74		0	1
7_196	single_bin_7_196	Unclassified	Unclassified	S_7_196		0	1
7_73	single_bin_7_73	Unclassified	Unclassified	S_7_73		0	1
7_190	single_bin_7_190	Unclassified	Unclassified	S_7_190		0	3
7_188	single_bin_7_188	Unclassified	Unclassified	S_7_188		0	1
7_525	single_bin_7_525	Unclassified Bacteria	Unclassified	S_7_525		0	1
7_544	single_bin_7_544	Unclassified Bacteria	Unclassified	S_7_544		0	1
7_578	single_bin_7_578	Unclassified	Unclassified	S_7_578		0	1
7_170	single_bin_7_170	Unclassified Bacteria	Unclassified	S_7_170		0	8
7_338	single_bin_7_338	Unclassified Bacteria	Unclassified	S_7_338		0	15
7_343	single_bin_7_343	Unclassified Bacteria	Unclassified	S_7_343		0	15
7_602	single_bin_7_602	Unclassified	Unclassified	S_7_602		0	1
7_712	single_bin_7_712	Unclassified	Unclassified	S_7_712		0	1
7_663	single_bin_7_663	Unclassified	Unclassified	S_7_663		0	1
7_322	single_bin_7_322	Unclassified	Unclassified	S_7_322		0	1
S_815	single_bin_S_815	Unclassified	Unclassified	S_S_815		0	1

## Sheet: tableS5-meta-SAGs-ARGs
TableS5 Comparison of antibiotic resistance genes detected by metagenomic and Single-Cell analysis
type	GENE	meta	single-cell (SAG)	note
aminoglycoside	aac(6')_E64	Y	Y	both
aminoglycoside	aad9	Y	Y	both
aminoglycoside	aadE	Y	Y	both
aminoglycoside	ant(6)-Ia	Y	Y	both
aminoglycoside	aph(3'')-Ib	Y	Y	both
aminoglycoside	aph(3')-IIIa	Y	Y	both
aminoglycoside	aph(6)-Id	Y	Y	both
aminoglycoside	npmA	Y	Y	both
aminoglycoside	rmtB1	Y	Y	both
beta-lactam	blaKPC-2	Y	Y	both
beta-lactam	blaLAP-2	Y	Y	both
beta-lactam	blaOXA-347	Y	Y	both
beta-lactam	blaSHV-12	Y	Y	both
beta-lactam	blaTEM-1	Y	Y	both
beta-lactam	cfxA3	Y	Y	both
chloramphenicol	catA13	Y	Y	both
chloramphenicol	catA14	Y	Y	both
chloramphenicol	catA2	Y	Y	both
fosfomycin	fosXCC	Y	Y	both
MLS	cfr(C)	Y	Y	both
MLS	cfr(E)	Y	Y	both
MLS	lnu(AN2)	Y	Y	both
MLS	lnu(C)	Y	Y	both
MLS	mef(En2)	Y	Y	both
quinolone	qnrS1	Y	Y	both
streptothricin	sat4	Y	Y	both
sulfonamide	sul2	Y	Y	both
tetracycline	tet(A)	Y	Y	both
tetracycline	tet(O)	Y	Y	both
tetracycline	tet(W)	Y	Y	both
trimethoprim	dfrA14	Y	Y	both
aminoglycoside	aadA2	Y	-	only meta
beta-lactam	blaCTX-M-65	Y	-	only meta
beta-lactam	cfxA6	Y	-	only meta
fosfomycin	fosA6	Y	-	only meta
MLS	erm(52)	Y	-	only meta
MLS	erm(X)	Y	-	only meta
tetracycline	tet(X2)	Y	-	only meta
aminoglycoside	aacA-ENT1	-	Y	only single cell
aminoglycoside	aph(2'')-If	-	Y	only single cell
aminoglycoside	aph(2'')-Ii	-	Y	only single cell
aminoglycoside	aph(3')-H510	-	Y	only single cell
florfenicol	floR	-	Y	only single cell
MLS	erm(B)	-	Y	only single cell
MLS	erm(F)	-	Y	only single cell
MLS	erm(G)	-	Y	only single cell
MLS	estT	-	Y	only single cell
MLS	msr(C)	-	Y	only single cell
tetracycline	tet(32)	-	Y	only single cell
tetracycline	tet(40)	-	Y	only single cell
tetracycline	tet(44)	-	Y	only single cell
tetracycline	tet(L)	-	Y	only single cell
tetracycline	tet(M)	-	Y	only single cell
tetracycline	tet(O/M/O)	-	Y	only single cell
tetracycline	tet(Q)	-	Y	only single cell
vancomycin	vanH-M	-	Y	only single cell
vancomycin	vanS-M	-	Y	only single cell

## Sheet: tableS6-SAGs-VFGs
TableS6 Virulence gene profiles in diverse bacterial species
ID	SEQUENCE	START	END	STRAND	GENE	type	COVERAGE	COVERAGE_MAP	GAPS	%COVERAGE	%IDENTITY	DATABASE	ACCESSION	PRODUCT	RESISTANCE	Id
single_bin_S_814	NODE_10_length_18192_cov_28.203231	9786	15749	+	fss1	Adherence	1-5964/5964	===============	0/0	100	99.04	vfdb	NP_813892	(fss1) Enterococcus faecalis surface protein Fss1 fibrinogen binding protein [Fibrinogen binding protein (AI271)] [Enterococcus faecalis V583]		d__Bacteria;p__Firmicutes;c__Bacilli;o__Lactobacillales;f__Enterococcaceae;g__Enterococcus;s__Enterococcus faecalis
single_bin_S_814	NODE_16_length_15640_cov_7.618479	1	2768	+	EF0818	Exoenzyme	248-3015/3015	.==============	0/0	91.81	99.93	vfdb	NP_814561	(EF0818) polysaccharide lyase family 8 [Hyaluronidase (VF0359)] [Enterococcus faecalis V583]		d__Bacteria;p__Firmicutes;c__Bacilli;o__Lactobacillales;f__Enterococcaceae;g__Enterococcus;s__Enterococcus faecalis
single_bin_S_814	NODE_17_length_14575_cov_10.895110	12295	13221	+	efaA	Adherence	1-927/927	===============	0/0	100	100	vfdb	NP_815739	(efaA) endocarditis specific antigen [EfaA (VF0354)] [Enterococcus faecalis V583]		d__Bacteria;p__Firmicutes;c__Bacilli;o__Lactobacillales;f__Enterococcaceae;g__Enterococcus;s__Enterococcus faecalis
single_bin_S_814	NODE_235_length_1525_cov_2.753061	1	1525	-	ebpC	Adherence	230-1748/1878	.=======/======	2024-01-06	80.88	99.61	vfdb	NP_814823	(ebpC) endocarditis and biofilm-associated pilus major subunit EbpC [Ebp pili (VF0538)] [Enterococcus faecalis V583]		d__Bacteria;p__Firmicutes;c__Bacilli;o__Lactobacillales;f__Enterococcaceae;g__Enterococcus;s__Enterococcus faecalis
single_bin_S_814	NODE_65_length_6822_cov_7.705778	3112	6423	+	ebpA	Adherence	1-3312/3312	===============	0/0	100	99.88	vfdb	NP_814821	(ebpA) endocarditis and biofilm-associated pilus tip protein EbpA [Ebp pili (VF0538)] [Enterococcus faecalis V583]		d__Bacteria;p__Firmicutes;c__Bacilli;o__Lactobacillales;f__Enterococcaceae;g__Enterococcus;s__Enterococcus faecalis
single_bin_S_814	NODE_8_length_19117_cov_17.391092	5580	6392	-	cpsK	Immune modulation	1-813/813	===============	0/0	100	100	vfdb	NP_816131	(cpsK) ABC transporter permease protein [Capsule (VF0361)] [Enterococcus faecalis V583]		d__Bacteria;p__Firmicutes;c__Bacilli;o__Lactobacillales;f__Enterococcaceae;g__Enterococcus;s__Enterococcus faecalis
single_bin_S_814	NODE_8_length_19117_cov_17.391092	6392	7735	-	cpsJ	Immune modulation	1-1344/1344	===============	0/0	100	100	vfdb	NP_816132	(cpsJ) ABC transporter ATP-binding protein [Capsule (VF0361)] [Enterococcus faecalis V583]		d__Bacteria;p__Firmicutes;c__Bacilli;o__Lactobacillales;f__Enterococcaceae;g__Enterococcus;s__Enterococcus faecalis
single_bin_S_814	NODE_8_length_19117_cov_17.391092	7761	8900	-	cpsI	Immune modulation	1-1140/1140	===============	0/0	100	100	vfdb	NP_816133	(cpsI) UDP-galactopyranose mutase [Capsule (VF0361)] [Enterococcus faecalis V583]		d__Bacteria;p__Firmicutes;c__Bacilli;o__Lactobacillales;f__Enterococcaceae;g__Enterococcus;s__Enterococcus faecalis
single_bin_S_814	NODE_8_length_19117_cov_17.391092	8959	9357	-	cpsH	Immune modulation	1-399/399	===============	0/0	100	100	vfdb	NP_816134	(cpsH) lipoprotein [Capsule (VF0361)] [Enterococcus faecalis V583]		d__Bacteria;p__Firmicutes;c__Bacilli;o__Lactobacillales;f__Enterococcaceae;g__Enterococcus;s__Enterococcus faecalis
single_bin_S_814	NODE_8_length_19117_cov_17.391092	9375	11828	-	cpsG	Immune modulation	1-2454/2454	===============	0/0	100	99.96	vfdb	NP_816135	(cpsG) MurB family protein [Capsule (VF0361)] [Enterococcus faecalis V583]		d__Bacteria;p__Firmicutes;c__Bacilli;o__Lactobacillales;f__Enterococcaceae;g__Enterococcus;s__Enterococcus faecalis
single_bin_S_814	NODE_8_length_19117_cov_17.391092	11855	12706	-	cpsF	Immune modulation	1-852/852	===============	0/0	100	100	vfdb	NP_816136	(cpsF) CpsF protein [Capsule (VF0361)] [Enterococcus faecalis V583]		d__Bacteria;p__Firmicutes;c__Bacilli;o__Lactobacillales;f__Enterococcaceae;g__Enterococcus;s__Enterococcus faecalis
single_bin_S_814	NODE_8_length_19117_cov_17.391092	12730	15240	-	cpsE	Immune modulation	1-2511/2511	===============	0/0	100	100	vfdb	NP_816137	(cpsE) glycosyl transferase group 2 family protein [Capsule (VF0361)] [Enterococcus faecalis V583]		d__Bacteria;p__Firmicutes;c__Bacilli;o__Lactobacillales;f__Enterococcaceae;g__Enterococcus;s__Enterococcus faecalis
single_bin_S_814	NODE_8_length_19117_cov_17.391092	15310	16776	-	cpsD	Immune modulation	1-1467/1467	===============	0/0	100	100	vfdb	NP_816138	(cpsD) glycosyl transferase group 2 family protein [Capsule (VF0361)] [Enterococcus faecalis V583]		d__Bacteria;p__Firmicutes;c__Bacilli;o__Lactobacillales;f__Enterococcaceae;g__Enterococcus;s__Enterococcus faecalis
single_bin_S_814	NODE_8_length_19117_cov_17.391092	16795	17964	-	cpsC	Immune modulation	1-1170/1170	===============	0/0	100	99.92	vfdb	NP_816139	(cpsC) teichoic acid biosynthesis protein putative [Capsule (VF0361)] [Enterococcus faecalis V583]		d__Bacteria;p__Firmicutes;c__Bacilli;o__Lactobacillales;f__Enterococcaceae;g__Enterococcus;s__Enterococcus faecalis
single_bin_S_814	NODE_8_length_19117_cov_17.391092	18437	19117	-	cpsB	Immune modulation	121-801/801	..=============	0/0	85.02	99.85	vfdb	NP_816140	(cpsB) phosphatidate cytidylyltransferase [Capsule (VF0361)] [Enterococcus faecalis V583]		d__Bacteria;p__Firmicutes;c__Bacilli;o__Lactobacillales;f__Enterococcaceae;g__Enterococcus;s__Enterococcus faecalis
single_bin_7_775	NODE_1_length_101842_cov_68.341910	44172	45766	-	scm	Adherence	1-1621/1983	========/====..	2024-04-28	80.38	96.12	vfdb	ZP_00604835	(scm) collagen adhesin protein Scm [Scm (VF0418)] [Enterococcus faecium DO]		d__Bacteria;p__Firmicutes;c__Bacilli;o__Lactobacillales;f__Enterococcaceae;g__Enterococcus_B;s__Enterococcus_B faecium
single_bin_7_775	NODE_39_length_24125_cov_22.939510	18427	20592	+	acm	Adherence	1-2166/2166	===============	0/0	100	100	vfdb	AAN12397	(acm) collagen adhesin precursor Acm [Acm (VF0419)] [Enterococcus faecium str. TX2555]		d__Bacteria;p__Firmicutes;c__Bacilli;o__Lactobacillales;f__Enterococcaceae;g__Enterococcus_B;s__Enterococcus_B faecium
single_bin_7_775	NODE_86_length_11719_cov_57.599194	6910	7884	-	sgrA	Adherence	1-975/975	===============	0/0	100	100	vfdb	ZP_00602747	(sgrA) cell wall anchored protein SgrA [SgrA (VF0540)] [Enterococcus faecium DO]		d__Bacteria;p__Firmicutes;c__Bacilli;o__Lactobacillales;f__Enterococcaceae;g__Enterococcus_B;s__Enterococcus_B faecium
single_bin_7_775	NODE_96_length_10121_cov_43.705345	6647	9818	-	fss3	Adherence	57-3228/3228	===============	0/0	98.27	90.7	vfdb	NP_815578	(fss3) Enterococcus faecalis surface protein Fss3 fibrinogen binding protein [Fibrinogen binding protein (AI273)] [Enterococcus faecalis V583]		d__Bacteria;p__Firmicutes;c__Bacilli;o__Lactobacillales;f__Enterococcaceae;g__Enterococcus_B;s__Enterococcus_B faecium
single_bin_S_818	NODE_101_length_10170_cov_11.537815	1907	2977	-	ompA	Adherence	1-1041/1041	========/======	1930-02-01	100	83.75	vfdb	AAF37887	(ompA) outer membrane protein A [OmpA (VF0236)] [Escherichia coli O18:K1:H7 str. RS218]		d__Bacteria;p__Proteobacteria;c__Gammaproteobacteria;o__Enterobacterales;f__Enterobacteriaceae;g__Klebsiella;s__Klebsiella pneumoniae
single_bin_S_818	NODE_269_length_3654_cov_7.238122	824	1627	-	ybtT	Nutritional/Metabolic factor	1-804/804	===============	0/0	100	99.75	vfdb	NP_405469	(ybtT) yersiniabactin biosynthetic protein YbtT [Yersiniabactin (VF0136)] [Yersinia pestis CO92]		d__Bacteria;p__Proteobacteria;c__Gammaproteobacteria;o__Enterobacterales;f__Enterobacteriaceae;g__Klebsiella;s__Klebsiella pneumoniae
single_bin_S_818	NODE_269_length_3654_cov_7.238122	1624	2724	-	ybtU	Nutritional/Metabolic factor	1-1101/1101	===============	0/0	100	99.73	vfdb	NP_405470	(ybtU) yersiniabactin biosynthetic protein YbtU [Yersiniabactin (VF0136)] [Yersinia pestis CO92]		d__Bacteria;p__Proteobacteria;c__Gammaproteobacteria;o__Enterobacterales;f__Enterobacteriaceae;g__Klebsiella;s__Klebsiella pneumoniae
single_bin_S_818	NODE_385_length_2228_cov_6.086977	1081	1661	+	ykgK/ecpR	Adherence	11-591/591	===============	0/0	98.31	86.58	vfdb	NP_286011	(ykgK/ecpR) regulator protein EcpR [ECP (VF0404)] [Escherichia coli O157:H7 str. EDL933]		d__Bacteria;p__Proteobacteria;c__Gammaproteobacteria;o__Enterobacterales;f__Enterobacteriaceae;g__Klebsiella;s__Klebsiella pneumoniae
single_bin_S_818	NODE_385_length_2228_cov_6.086977	1736	2228	+	yagZ/ecpA	Adherence	1-493/588	=============..	0/0	83.84	89.86	vfdb	NP_286010	(yagZ/ecpA) E. coli common pilus structural subunit EcpA [ECP (VF0404)] [Escherichia coli O157:H7 str. EDL933]		d__Bacteria;p__Proteobacteria;c__Gammaproteobacteria;o__Enterobacterales;f__Enterobacteriaceae;g__Klebsiella;s__Klebsiella pneumoniae
single_bin_S_818	NODE_58_length_15691_cov_31.520274	1702	7809	-	irp2	Nutritional/Metabolic factor	1-6108/6108	===============	0/0	100	99.77	vfdb	NP_405472	(irp2) yersiniabactin biosynthetic protein Irp2 [Yersiniabactin (VF0136)] [Yersinia pestis CO92]		d__Bacteria;p__Proteobacteria;c__Gammaproteobacteria;o__Enterobacterales;f__Enterobacteriaceae;g__Klebsiella;s__Klebsiella pneumoniae
single_bin_S_818	NODE_58_length_15691_cov_31.520274	8000	8959	-	ybtA	Nutritional/Metabolic factor	1-960/960	===============	0/0	100	99.9	vfdb	NP_405473	(ybtA) transcriptional regulator YbtA [Yersiniabactin (VF0136)] [Yersinia pestis CO92]		d__Bacteria;p__Proteobacteria;c__Gammaproteobacteria;o__Enterobacterales;f__Enterobacteriaceae;g__Klebsiella;s__Klebsiella pneumoniae
single_bin_S_818	NODE_58_length_15691_cov_31.520274	9126	10928	+	ybtP	Nutritional/Metabolic factor	1-1803/1803	===============	0/0	100	99.72	vfdb	NP_405474	(ybtP) lipoprotein inner membrane ABC-transporter [Yersiniabactin (VF0136)] [Yersinia pestis CO92]		d__Bacteria;p__Proteobacteria;c__Gammaproteobacteria;o__Enterobacterales;f__Enterobacteriaceae;g__Klebsiella;s__Klebsiella pneumoniae
single_bin_S_818	NODE_58_length_15691_cov_31.520274	10915	12717	+	ybtQ	Nutritional/Metabolic factor	1-1803/1803	===============	0/0	100	99.89	vfdb	NP_405475	(ybtQ) inner membrane ABC-transporter YbtQ [Yersiniabactin (VF0136)] [Yersinia pestis CO92]		d__Bacteria;p__Proteobacteria;c__Gammaproteobacteria;o__Enterobacterales;f__Enterobacteriaceae;g__Klebsiella;s__Klebsiella pneumoniae
single_bin_S_818	NODE_58_length_15691_cov_31.520274	12710	13990	+	ybtX	Nutritional/Metabolic factor	1-1281/1281	===============	0/0	100	97.66	vfdb	NP_405476	(ybtX) putative signal transducer [Yersiniabactin (VF0136)] [Yersinia pestis CO92]		d__Bacteria;p__Proteobacteria;c__Gammaproteobacteria;o__Enterobacterales;f__Enterobacteriaceae;g__Klebsiella;s__Klebsiella pneumoniae
single_bin_S_818	NODE_58_length_15691_cov_31.520274	14018	15322	+	ybtS	Nutritional/Metabolic factor	1-1305/1305	===============	0/0	100	97.55	vfdb	NP_405477	(ybtS) salicylate synthase Irp9 [Yersiniabactin (VF0136)] [Yersinia pestis CO92]		d__Bacteria;p__Proteobacteria;c__Gammaproteobacteria;o__Enterobacterales;f__Enterobacteriaceae;g__Klebsiella;s__Klebsiella pneumoniae
single_bin_S_818	NODE_72_length_13120_cov_63.283123	10201	12222	-	fyuA	Nutritional/Metabolic factor	1-2022/2022	===============	0/0	100	99.95	vfdb	NP_405467	(fyuA) pesticin/yersiniabactin receptor protein [Yersiniabactin (VF0136)] [Yersinia pestis CO92]		d__Bacteria;p__Proteobacteria;c__Gammaproteobacteria;o__Enterobacterales;f__Enterobacteriaceae;g__Klebsiella;s__Klebsiella pneumoniae
single_bin_S_818	NODE_89_length_11024_cov_10.817303	369	2670	+	iutA	Nutritional/Metabolic factor	1-2280/2280	========/======	2024-03-24	99.96	88.19	vfdb	NP_755498	(iutA) ferric aerobactin receptor precusor IutA [Aerobactin (VF0229)] [Escherichia coli CFT073]		d__Bacteria;p__Proteobacteria;c__Gammaproteobacteria;o__Enterobacterales;f__Enterobacteriaceae;g__Klebsiella;s__Klebsiella pneumoniae
single_bin_S_815	NODE_4_length_6506_cov_6.608433	593	3937	-	EF3023	Exoenzyme	1-3345/4119	=============..	0/0	81.21	100	vfdb	NP_816637	(EF3023) polysaccharide lyase family 8 [Hyaluronidase (VF0359)] [Enterococcus faecalis V583]		Unclassified
single_bin_7_723	NODE_110_length_1383_cov_4.098645	583	1302	-	espY1	Effector delivery system	1-753/753	========/======	1933-02-01	95.62	88.58	vfdb	NP_285753	(espY1) Type III secretion system effector EspY1 [LEE encoded T3SS (SS020)] [Escherichia coli O157:H7 str. EDL933]		Unclassified Bacteria
single_bin_7_723	NODE_16_length_5937_cov_10.883543	4886	5914	-	shuS	Nutritional/Metabolic factor	1-1029/1029	===============	0/0	100	96.7	vfdb	YP_405020	(shuS) heme/hemoglobin transport protein ShuS [Shu (VF0256)] [Shigella dysenteriae Sd197]		Unclassified Bacteria
single_bin_7_723	NODE_20_length_5196_cov_7.641315	4274	4807	+	fimF	Adherence	1-534/534	===============	0/0	100	97.57	vfdb	NP_757245	(fimF) FimF protein precursor [Type 1 fimbriae (VF0221)] [Escherichia coli CFT073]		Unclassified Bacteria
single_bin_7_723	NODE_21_length_5086_cov_11.071358	1375	1977	+	fimB	Adherence	1-603/603	===============	0/0	100	98.18	vfdb	NP_757239	(fimB) Type 1 fimbriae Regulatory protein fimB [Type 1 fimbriae (VF0221)] [Escherichia coli CFT073]		Unclassified Bacteria
single_bin_7_723	NODE_21_length_5086_cov_11.071358	2454	3048	+	fimE	Adherence	1-595/597	===============	0/0	99.66	99.33	vfdb	NP_757240	(fimE) Type 1 fimbriae Regulatory protein fimE [Type 1 fimbriae (VF0221)] [Escherichia coli CFT073]		Unclassified Bacteria
single_bin_7_723	NODE_21_length_5086_cov_11.071358	3475	4086	+	fimA	Adherence	1-606/606	========/======	2024-01-06	100	88.4	vfdb	NP_757241	(fimA) Type-1 fimbrial protein A chain precursor [Type 1 fimbriae (VF0221)] [Escherichia coli CFT073]		Unclassified Bacteria
single_bin_7_723	NODE_21_length_5086_cov_11.071358	4151	4690	+	fimI	Adherence	1-540/540	===============	0/0	100	98.89	vfdb	NP_757242	(fimI) Fimbrin-like protein fimI precursor [Type 1 fimbriae (VF0221)] [Escherichia coli CFT073]		Unclassified Bacteria
single_bin_7_723	NODE_26_length_4441_cov_12.247378	328	749	+	gspM	Effector delivery system	1-422/423	===============	0/0	99.76	97.63	vfdb	YP_404609	(gspM) general secretion pathway protein M [T2SS (VF0333)] [Shigella dysenteriae Sd197]		Unclassified Bacteria
single_bin_7_723	NODE_26_length_4441_cov_12.247378	1807	2583	+	kpsM	Immune modulation	1-777/777	===============	0/0	100	99.87	vfdb	AAA24046	(kpsM) KpsM [K1 capsule (VF0239)] [Escherichia coli O18:K1:H7 str. RS218]		Unclassified Bacteria
single_bin_7_723	NODE_26_length_4441_cov_12.247378	2580	3239	+	kpsT	Immune modulation	1-660/660	===============	0/0	100	100	vfdb	AAA24047	(kpsT) KpsT [K1 capsule (VF0239)] [Escherichia coli O18:K1:H7 str. RS218]		Unclassified Bacteria

## Sheet: tableS7-MAGs
Table S7 Summary of Metagenome-Assembled Genomes (MAGs) Information
bin	completeness	contamination	GC	lineage	N50	size	tax
bin.1	95.91	0.557	0.447	Bacteroidales	126064	4791926	Bacteroides
bin.10	100	0	0.31	Euryarchaeota	86080	1780584	unclassified bacteria
bin.11	84.13	4.463	0.391	Lactobacillales	5978	3709108	Enterococcus
bin.12	95.23	0	0.601	Clostridiales	113291	2870286	Ruthenibacterium
bin.13	99.36	0.316	0.512	Clostridiales	100394	3211958	Scatomonas
bin.14	95.56	0.052	0.511	Clostridia	169461	2584470	Borkfalkia
bin.15	100	0.134	0.312	Bacteria	40811	2735797	Massilimicrobiota
bin.16	85.12	1.536	0.571	Klebsiella	5822	4576174	Klebsiella
bin.17	99.19	1.442	0.54	Bacteroidetes	122767	2655363	Alistipes
bin.18	98.49	0.118	0.388	Streptococcus	53350	1842657	Streptococcus
bin.19	97.31	0	0.617	Clostridiales	221002	2879735	Acutalibacter
bin.2	99.62	0.374	0.379	Lactobacillales	53761	2678889	Enterococcus_B
bin.3	70.93	3.187	0.333	Clostridiales	2538	2037798	RGIG7067
bin.4	97.95	0	0.58	Clostridiales	109416	3392513	Ruthenibacterium
bin.5	97.95	0.68	0.581	Clostridiales	80477	2643485	Ruthenibacterium
bin.6	85.51	0.192	0.452	Bacteroidales	215923	4298778	Parabacteroides
bin.7	98.38	0.08	0.285	Clostridiales	18000	4404367	Clostridium
bin.8	98.78	0.024	0.376	Lactobacillales	50960	2644321	Enterococcus
bin.9	97.12	1.149	0.481	Lachnospiraceae	56387	6225846	Eisenbergiella

## Sheet: tableS8-HGT
TableS8 Summary of Horizontal Gene Transfer (HGT) events in Single-Cell genomes of various Bacteria
ID	Species	HGT	HGT_event	event_count	plasmids
single_bin_7_124	Eisenbergiella porci	2.4.2.31,dut	HGT_event1	28
single_bin_7_619	Parabacteroides distasonis	2.4.2.31,dut	HGT_event1	28
single_bin_7_775	Enterococcus_B faecium	2.4.2.31,dut	HGT_event1	28
single_bin_7_779	Alistipes putredinis	2.4.2.31,dut	HGT_event1	28
single_bin_7_780	Barnesiella intestinihominis	2.4.2.31,dut	HGT_event1	28
single_bin_S_818	Klebsiella pneumoniae	2.4.2.31,dut	HGT_event1	28
single_bin_S_821	Bacteroides eggerthii	2.4.2.31,dut	HGT_event1	28
single_bin_S_823	Borkfalkia unknown_0	2.4.2.31,dut	HGT_event1	28
single_bin_S_825	Ruthenibacterium unknown_0	2.4.2.31,dut	HGT_event1	28
single_bin_S_826	Scatomonas merdavium	2.4.2.31,dut	HGT_event1	28
single_bin_7_791	Methanobrevibacter_A smithii	2.4.2.31,dut	HGT_event1	28
single_bin_7_124	Eisenbergiella porci	folE,polA,queC,queE,queD	HGT_event2	19
single_bin_7_619	Parabacteroides distasonis	folE,polA,queC,queE,queD	HGT_event2	19
single_bin_7_775	Enterococcus_B faecium	folE,polA,queC,queE,queD	HGT_event2	19
single_bin_7_779	Alistipes putredinis	folE,polA,queC,queE,queD	HGT_event2	19
single_bin_7_780	Barnesiella intestinihominis	folE,polA,queC,queE,queD	HGT_event2	19
single_bin_7_791	Methanobrevibacter_A smithii	folE,polA,queC,queE,queD	HGT_event2	19
single_bin_S_818	Klebsiella pneumoniae	folE,polA,queC,queE,queD	HGT_event2	19
single_bin_S_821	Bacteroides eggerthii	folE,polA,queC,queE,queD	HGT_event2	19
single_bin_S_823	Borkfalkia unknown_0	folE,polA,queC,queE,queD	HGT_event2	19
single_bin_S_825	Ruthenibacterium unknown_0	folE,polA,queC,queE,queD	HGT_event2	19
single_bin_S_826	Scatomonas merdavium	folE,polA,queC,queE,queD	HGT_event2	19
single_bin_7_619	Parabacteroides distasonis	xkdM,2.4.2.31,dut	HGT_event3	15
single_bin_7_779	Alistipes putredinis	xkdM,2.4.2.31,dut	HGT_event3	15
single_bin_7_780	Barnesiella intestinihominis	xkdM,2.4.2.31,dut	HGT_event3	15
single_bin_7_791	Methanobrevibacter_A smithii	xkdM,2.4.2.31,dut	HGT_event3	15
single_bin_S_821	Bacteroides eggerthii	xkdM,2.4.2.31,dut	HGT_event3	15
single_bin_S_823	Borkfalkia unknown_0	xkdM,2.4.2.31,dut	HGT_event3	15
single_bin_S_825	Ruthenibacterium unknown_0	xkdM,2.4.2.31,dut	HGT_event3	15
single_bin_7_619	Parabacteroides distasonis	cpoA,kanE	HGT_event4	11
single_bin_7_779	Alistipes putredinis	cpoA,kanE	HGT_event4	11
single_bin_7_780	Barnesiella intestinihominis	cpoA,kanE	HGT_event4	11
single_bin_S_818	Klebsiella pneumoniae	cpoA,kanE	HGT_event4	11
single_bin_S_821	Bacteroides eggerthii	cpoA,kanE	HGT_event4	11
single_bin_S_823	Borkfalkia unknown_0	cpoA,kanE	HGT_event4	11
single_bin_S_825	Ruthenibacterium unknown_0	cpoA,kanE	HGT_event4	11
single_bin_7_619	Parabacteroides distasonis	rep	HGT_event5	11
single_bin_7_775	Enterococcus_B faecium	rep	HGT_event5	11
single_bin_7_779	Alistipes putredinis	rep	HGT_event5	11
single_bin_7_780	Barnesiella intestinihominis	rep	HGT_event5	11
single_bin_S_821	Bacteroides eggerthii	rep	HGT_event5	11
single_bin_S_825	Ruthenibacterium unknown_0	rep	HGT_event5	11
single_bin_S_826	Scatomonas merdavium	rep	HGT_event5	11
single_bin_7_124	Eisenbergiella porci	2.4.2.31	HGT_event6	10
single_bin_7_456	Massiliomicrobiota merdigallinarum	2.4.2.31	HGT_event6	10
single_bin_7_619	Parabacteroides distasonis	2.4.2.31	HGT_event6	10
single_bin_7_775	Enterococcus_B faecium	2.4.2.31	HGT_event6	10
single_bin_7_779	Alistipes putredinis	2.4.2.31	HGT_event6	10
single_bin_7_780	Barnesiella intestinihominis	2.4.2.31	HGT_event6	10
single_bin_S_818	Klebsiella pneumoniae	2.4.2.31	HGT_event6	10
single_bin_S_821	Bacteroides eggerthii	2.4.2.31	HGT_event6	10
single_bin_S_823	Borkfalkia unknown_0	2.4.2.31	HGT_event6	10
single_bin_S_825	Ruthenibacterium unknown_0	2.4.2.31	HGT_event6	10
single_bin_S_826	Scatomonas merdavium	2.4.2.31	HGT_event6	10
single_bin_7_619	Parabacteroides distasonis	recA,folE,polA,queC,queE,queD,yhaM	HGT_event7	10
single_bin_7_775	Enterococcus_B faecium	recA,folE,polA,queC,queE,queD,yhaM	HGT_event7	10
single_bin_7_779	Alistipes putredinis	recA,folE,polA,queC,queE,queD,yhaM	HGT_event7	10
single_bin_S_818	Klebsiella pneumoniae	recA,folE,polA,queC,queE,queD,yhaM	HGT_event7	10
single_bin_S_823	Borkfalkia unknown_0	recA,folE,polA,queC,queE,queD,yhaM	HGT_event7	10
single_bin_S_825	Ruthenibacterium unknown_0	recA,folE,polA,queC,queE,queD,yhaM	HGT_event7	10
single_bin_7_791	Methanobrevibacter_A smithii	recA,folE,polA,queC,queE,queD,yhaM	HGT_event7	10
single_bin_S_821	Bacteroides eggerthii	recA,folE,polA,queC,queE,queD,yhaM	HGT_event7	10
single_bin_7_619	Parabacteroides distasonis	folE,polA,queC,queE,queD,yhaM	HGT_event8	8
single_bin_7_775	Enterococcus_B faecium	folE,polA,queC,queE,queD,yhaM	HGT_event8	8
single_bin_7_779	Alistipes putredinis	folE,polA,queC,queE,queD,yhaM	HGT_event8	8
single_bin_7_791	Methanobrevibacter_A smithii	folE,polA,queC,queE,queD,yhaM	HGT_event8	8
single_bin_S_818	Klebsiella pneumoniae	folE,polA,queC,queE,queD,yhaM	HGT_event8	8
single_bin_S_821	Bacteroides eggerthii	folE,polA,queC,queE,queD,yhaM	HGT_event8	8
single_bin_S_823	Borkfalkia unknown_0	folE,polA,queC,queE,queD,yhaM	HGT_event8	8
single_bin_S_825	Ruthenibacterium unknown_0	folE,polA,queC,queE,queD,yhaM	HGT_event8	8
single_bin_S_826	Scatomonas merdavium	folE,polA,queC,queE,queD,yhaM	HGT_event8	8
single_bin_7_619	Parabacteroides distasonis	epsJ,cpoA,kanE	HGT_event9	8
single_bin_7_780	Barnesiella intestinihominis	epsJ,cpoA,kanE	HGT_event9	8
single_bin_S_821	Bacteroides eggerthii	epsJ,cpoA,kanE	HGT_event9	8
single_bin_S_823	Borkfalkia unknown_0	epsJ,cpoA,kanE	HGT_event9	8
single_bin_S_825	Ruthenibacterium unknown_0	epsJ,cpoA,kanE	HGT_event9	8
single_bin_7_779	Alistipes putredinis	recA,folE,dnaX,polA,queC,queE,queD,yhaM	HGT_event10	7
single_bin_7_791	Methanobrevibacter_A smithii	recA,folE,dnaX,polA,queC,queE,queD,yhaM	HGT_event10	7
single_bin_S_821	Bacteroides eggerthii	recA,folE,dnaX,polA,queC,queE,queD,yhaM	HGT_event10	7
single_bin_S_823	Borkfalkia unknown_0	recA,folE,dnaX,polA,queC,queE,queD,yhaM	HGT_event10	7
single_bin_S_825	Ruthenibacterium unknown_0	recA,folE,dnaX,polA,queC,queE,queD,yhaM	HGT_event10	7
single_bin_7_775	Enterococcus_B faecium	dut	HGT_event11	6
single_bin_7_779	Alistipes putredinis	dut	HGT_event11	6
single_bin_7_780	Barnesiella intestinihominis	dut	HGT_event11	6
single_bin_S_818	Klebsiella pneumoniae	dut	HGT_event11	6
single_bin_S_821	Bacteroides eggerthii	dut	HGT_event11	6
single_bin_S_825	Ruthenibacterium unknown_0	dut	HGT_event11	6
single_bin_S_826	Scatomonas merdavium	dut	HGT_event11	6
single_bin_7_619	Parabacteroides distasonis	hsdR	HGT_event12	6	plasmid
single_bin_7_775	Enterococcus_B faecium	hsdR	HGT_event12	6	plasmid
single_bin_7_779	Alistipes putredinis	hsdR	HGT_event12	6	plasmid
single_bin_S_821	Bacteroides eggerthii	hsdR	HGT_event12	6	plasmid
single_bin_S_823	Borkfalkia unknown_0	hsdR	HGT_event12	6	plasmid
single_bin_7_619	Parabacteroides distasonis	dnaB,dnaG	HGT_event13	6
single_bin_7_775	Enterococcus_B faecium	dnaB,dnaG	HGT_event13	6
single_bin_7_791	Methanobrevibacter_A smithii	dnaB,dnaG	HGT_event13	6
single_bin_S_823	Borkfalkia unknown_0	dnaB,dnaG	HGT_event13	6
single_bin_S_825	Ruthenibacterium unknown_0	dnaB,dnaG	HGT_event13	6
single_bin_7_619	Parabacteroides distasonis	dnaX	HGT_event14	4
single_bin_7_791	Methanobrevibacter_A smithii	dnaX	HGT_event14	4
single_bin_S_821	Bacteroides eggerthii	dnaX	HGT_event14	4
single_bin_S_823	Borkfalkia unknown_0	dnaX	HGT_event14	4
single_bin_S_825	Ruthenibacterium unknown_0	dnaX	HGT_event14	4
single_bin_7_124	Eisenbergiella porci	relG,mbeC,mbeA	HGT_event15	4	plasmid
single_bin_7_779	Alistipes putredinis	relG,mbeC,mbeA	HGT_event15	4	plasmid
single_bin_7_780	Barnesiella intestinihominis	relG,mbeC,mbeA	HGT_event15	4	plasmid
single_bin_7_619	Parabacteroides distasonis	relG,mbeC,mbeA	HGT_event15	4	plasmid
single_bin_S_825	Ruthenibacterium unknown_0	relG,mbeC,mbeA	HGT_event15	4	plasmid
single_bin_7_619	Parabacteroides distasonis	pehX	HGT_event16	3
single_bin_7_779	Alistipes putredinis	pehX	HGT_event16	3
single_bin_S_821	Bacteroides eggerthii	pehX	HGT_event16	3
single_bin_S_825	Ruthenibacterium unknown_0	pehX	HGT_event16	3
single_bin_7_619	Parabacteroides distasonis	hsdR,haeIIIM	HGT_event17	3
single_bin_S_821	Bacteroides eggerthii	hsdR,haeIIIM	HGT_event17	3
single_bin_S_825	Ruthenibacterium unknown_0	hsdR,haeIIIM	HGT_event17	3
single_bin_7_619	Parabacteroides distasonis	hsdR,2.1.1.72	HGT_event18	2
single_bin_7_779	Alistipes putredinis	hsdR,2.1.1.72	HGT_event18	2
single_bin_S_823	Borkfalkia unknown_0	hsdR,2.1.1.72	HGT_event18	2
single_bin_7_619	Parabacteroides distasonis	mprA,yxlF,phoR,natA	HGT_event19	2
single_bin_S_821	Bacteroides eggerthii	mprA,yxlF,phoR,natA	HGT_event19	2
single_bin_S_825	Ruthenibacterium unknown_0	mprA,yxlF,phoR,natA	HGT_event19	2
single_bin_7_775	Enterococcus_B faecium	dnaB,recA,folE,dnaG,polA,queC,queE,queD,yhaM	HGT_event20	2
single_bin_S_823	Borkfalkia unknown_0	dnaB,recA,folE,dnaG,polA,queC,queE,queD,yhaM	HGT_event20	2
single_bin_S_825	Ruthenibacterium unknown_0	dnaB,recA,folE,dnaG,polA,queC,queE,queD,yhaM	HGT_event20	2
single_bin_7_619	Parabacteroides distasonis	glf,2.4.1.-,mshA,kfoC	HGT_event21	2
single_bin_S_821	Bacteroides eggerthii	glf,2.4.1.-,mshA,kfoC	HGT_event21	2
single_bin_S_825	Ruthenibacterium unknown_0	glf,2.4.1.-,mshA,kfoC	HGT_event21	2
single_bin_7_619	Parabacteroides distasonis	pgl,pehX	HGT_event22	2
single_bin_7_779	Alistipes putredinis	pgl,pehX	HGT_event22	2
single_bin_S_821	Bacteroides eggerthii	pgl,pehX	HGT_event22	2
single_bin_7_124	Eisenbergiella porci	relG,mbeC	HGT_event23	2	plasmid
single_bin_7_619	Parabacteroides distasonis	relG,mbeC	HGT_event23	2	plasmid
single_bin_S_821	Bacteroides eggerthii	relG,mbeC	HGT_event23	2	plasmid
single_bin_7_619	Parabacteroides distasonis	xerD,yceC,yceD_1,yceD_2,yceD_3	HGT_event24	2
single_bin_7_779	Alistipes putredinis	xerD,yceC,yceD_1,yceD_2,yceD_3	HGT_event24	2
single_bin_S_825	Ruthenibacterium unknown_0	xerD,yceC,yceD_1,yceD_2,yceD_3	HGT_event24	2
single_bin_7_619	Parabacteroides distasonis	baeS,saeR,ywnH,bceB,yxdL	HGT_event25	1
single_bin_S_825	Ruthenibacterium unknown_0	baeS,saeR,ywnH,bceB,yxdL	HGT_event25	1
single_bin_7_729	single_bin_7_729	hsdM	HGT_event26	1
single_bin_S_825	Ruthenibacterium unknown_0	hsdM	HGT_event26	1
single_bin_7_619	Parabacteroides distasonis	cotSA,wbbL,Ferredoxin-2	HGT_event27	1
single_bin_S_821	Bacteroides eggerthii	cotSA,wbbL,Ferredoxin-2	HGT_event27	1
single_bin_7_619	Parabacteroides distasonis	wecA,epsJ,cpoA,kanE	HGT_event28	1
single_bin_S_825	Ruthenibacterium unknown_0	wecA,epsJ,cpoA,kanE	HGT_event28	1
single_bin_S_821	Bacteroides eggerthii	cseB,phoR,blaI,mecR1,natA	HGT_event29	1
single_bin_S_825	Ruthenibacterium unknown_0	cseB,phoR,blaI,mecR1,natA	HGT_event29	1
single_bin_7_619	Parabacteroides distasonis	hsdR,2.1.1.72,nucS	HGT_event30	1
single_bin_7_779	Alistipes putredinis	hsdR,2.1.1.72,nucS	HGT_event30	1
single_bin_7_619	Parabacteroides distasonis	DNA-binding protein HU,mepA	HGT_event31	1
single_bin_7_779	Alistipes putredinis	DNA-binding protein HU,mepA	HGT_event31	1
single_bin_7_619	Parabacteroides distasonis	lacZ_1,lacZ_2	HGT_event32	1
single_bin_S_821	Bacteroides eggerthii	lacZ_1,lacZ_2	HGT_event32	1
single_bin_7_619	Parabacteroides distasonis	lapB,yoaB	HGT_event33	1
single_bin_7_779	Alistipes putredinis	lapB,yoaB	HGT_event33	1
single_bin_7_619	Parabacteroides distasonis	Outer membrane protein 40	HGT_event34	1
single_bin_7_779	Alistipes putredinis	Outer membrane protein 40	HGT_event34	1
single_bin_7_779	Alistipes putredinis	ant1,cfr,deoD,bioC,aadK,aphA	HGT_event35	1	plasmid
single_bin_7_780	Barnesiella intestinihominis	ant1,cfr,deoD,bioC,aadK,aphA	HGT_event35	1	plasmid
single_bin_S_823	Borkfalkia unknown_0	dnaB,recA,folE,dnaG,dnaX,polA,queC,queE,queD,yhaM	HGT_event36	1
single_bin_S_825	Ruthenibacterium unknown_0	dnaB,recA,folE,dnaG,dnaX,polA,queC,queE,queD,yhaM	HGT_event36	1
single_bin_7_619	Parabacteroides distasonis	fliA,norM,acnR,zntR,immR,entS,drrA	HGT_event37	1
single_bin_S_825	Ruthenibacterium unknown_0	fliA,norM,acnR,zntR,immR,entS,drrA	HGT_event37	1
single_bin_S_821	Bacteroides eggerthii	glf,2.4.1.-,gspA_1,gspA_2,mshA,kfoC	HGT_event38	1
single_bin_S_825	Ruthenibacterium unknown_0	glf,2.4.1.-,gspA_1,gspA_2,mshA,kfoC	HGT_event38	1
single_bin_7_779	Alistipes putredinis	hipA	HGT_event39	1
single_bin_S_825	Ruthenibacterium unknown_0	hipA	HGT_event39	1
single_bin_7_619	Parabacteroides distasonis	pre,Outer membrane protein 41	HGT_event40	1
single_bin_7_779	Alistipes putredinis	pre,Outer membrane protein 41	HGT_event40	1
single_bin_7_124	Eisenbergiella porci	rbbA,emrK,ybhS,ybhR	HGT_event41	1
single_bin_S_821	Bacteroides eggerthii	rbbA,emrK,ybhS,ybhR	HGT_event41	1
single_bin_7_619	Parabacteroides distasonis	repE	HGT_event42	1	HGT_event42
single_bin_S_823	Borkfalkia unknown_0	repE	HGT_event42	1	HGT_event42
single_bin_7_619	Parabacteroides distasonis	rpoD,recQ	HGT_event43	1
single_bin_S_825	Ruthenibacterium unknown_0	rpoD,recQ	HGT_event43	1
single_bin_7_619	Parabacteroides distasonis	Single-stranded DNA-binding protein	HGT_event44	1
single_bin_7_779	Alistipes putredinis	Single-stranded DNA-binding protein	HGT_event44	1
single_bin_7_619	Parabacteroides distasonis	soj,tatC2,tatAy,Single-stranded DNA-binding protein,spo0C	HGT_event45	1
single_bin_7_779	Alistipes putredinis	soj,tatC2,tatAy,Single-stranded DNA-binding protein,spo0C	HGT_event45	1
single_bin_7_619	Parabacteroides distasonis	srrB,mepC,emrA,yesS	HGT_event46	1
single_bin_S_821	Bacteroides eggerthii	srrB,mepC,emrA,yesS	HGT_event46	1
single_bin_7_729	single_bin_7_729	susC	HGT_event47	1
single_bin_S_821	Bacteroides eggerthii	susC	HGT_event47	1
single_bin_7_619	Parabacteroides distasonis	susC,susD,todS	HGT_event48	1
single_bin_S_821	Bacteroides eggerthii	susC,susD,todS	HGT_event48	1
single_bin_7_729	single_bin_7_729	susC,SusD-like protein,3.2.1.23	HGT_event49	1
single_bin_S_821	Bacteroides eggerthii	susC,SusD-like protein,3.2.1.23	HGT_event49	1
single_bin_7_619	Parabacteroides distasonis	tabA,susC,sglT,yagE	HGT_event50	1
single_bin_S_821	Bacteroides eggerthii	tabA,susC,sglT,yagE	HGT_event50	1
single_bin_7_619	Parabacteroides distasonis	tetD,speH,dpnA	HGT_event51	1
single_bin_7_779	Alistipes putredinis	tetD,speH,dpnA	HGT_event51	1
single_bin_7_619	Parabacteroides distasonis	todS,bdhA,axe1-6A_1,axe1-6A_2,afr	HGT_event52	1
single_bin_S_821	Bacteroides eggerthii	todS,bdhA,axe1-6A_1,axe1-6A_2,afr	HGT_event52	1
single_bin_7_619	Parabacteroides distasonis	ugpB,murK,araQ,araP,polX	HGT_event53	1
single_bin_S_825	Ruthenibacterium unknown_0	ugpB,murK,araQ,araP,polX	HGT_event53	1
single_bin_7_619	Parabacteroides distasonis	wbgU,wbpA,wbbL	HGT_event54	1
single_bin_S_821	Bacteroides eggerthii	wbgU,wbpA,wbbL	HGT_event54	1
single_bin_7_619	Parabacteroides distasonis	wbjC,cysE,rfbF	HGT_event55	1
single_bin_S_821	Bacteroides eggerthii	wbjC,cysE,rfbF	HGT_event55	1
single_bin_7_780	Barnesiella intestinihominis	xerC,pre,per1	HGT_event56	1
single_bin_S_821	Bacteroides eggerthii	xerC,pre,per1	HGT_event56	1
single_bin_7_779	Alistipes putredinis	xerC_1,xerC_2,xerC_3,linA,mtnN	HGT_event57	1
single_bin_7_780	Barnesiella intestinihominis	xerC_1,xerC_2,xerC_3,linA,mtnN	HGT_event57	1
single_bin_S_821	Bacteroides eggerthii	xerD,per1	HGT_event58	1
single_bin_S_825	Ruthenibacterium unknown_0	xerD,per1	HGT_event58	1
single_bin_7_779	Alistipes putredinis	xerD,radD	HGT_event59	1
single_bin_S_825	Ruthenibacterium unknown_0	xerD,radD	HGT_event59	1
single_bin_7_779	Alistipes putredinis	xerD,yceC_1,yceC_2,yceD_1,yceD_2,yceD_3	HGT_event60	1
single_bin_S_825	Ruthenibacterium unknown_0	xerD,yceC_1,yceC_2,yceD_1,yceD_2,yceD_3	HGT_event60	1
single_bin_7_619	Parabacteroides distasonis	xyl3A,susC	HGT_event61	1
single_bin_S_821	Bacteroides eggerthii	xyl3A,susC	HGT_event61	1

## Sheet: tableS9-plasmids
TableS9 Plasmid content in Single-Amplified Genomes (SAGs)
ID	contig	length	reference	order	evidence	score	amb_region	tax	ARG-MGEs-VFGs
single_bin_7_0	NODE_57_length_6784_cov_90.898202	6784	NZ_CP013691.1	Flavobacteriales	Transformer	0.99731	6265-6783	d__Bacteria;p__Bacteroidota;c__Bacteroidia;o__Bacteroidales;f__Rikenellaceae;g__Alistipes_A;s__Alistipes_A indistinctus
single_bin_7_0	NODE_65_length_5968_cov_45.224083	5968	NZ_CP023546.1	Campylobacterales	Transformer	0.997864		d__Bacteria;p__Bacteroidota;c__Bacteroidia;o__Bacteroidales;f__Rikenellaceae;g__Alistipes_A;s__Alistipes_A indistinctus
single_bin_7_123	NODE_16_length_7917_cov_16.572373	7917	LR962312.1	Lactobacillales	Transformer	0.663419	54-7916	Unclassified Bacteria	tet(M)
single_bin_7_123	NODE_19_length_7095_cov_18.355114	7095	NZ_OU016038.1	Lactobacillales	Transformer	0.984434	2087-5840	Unclassified Bacteria
single_bin_7_123	NODE_9_length_9662_cov_15.442594	9662	NZ_CP066615.1	Lactobacillales	Transformer	0.969146	8614-9661	Unclassified Bacteria
single_bin_7_124	NODE_289_length_5718_cov_7.387427	5718	AP018534.1	Eubacteriales	Transformer	0.994992		d__Bacteria;p__Firmicutes_A;c__Clostridia;o__Lachnospirales;f__Lachnospiraceae;g__Eisenbergiella;s__Eisenbergiella porci
single_bin_7_124	NODE_293_length_5609_cov_10.907994	5609	NZ_CP040538.1	Enterobacterales	Transformer	0.999785		d__Bacteria;p__Firmicutes_A;c__Clostridia;o__Lachnospirales;f__Lachnospiraceae;g__Eisenbergiella;s__Eisenbergiella porci
single_bin_7_17	NODE_10_length_5149_cov_9.530232	5149	NZ_CP054002.1	Bacteroidales	Transformer	1		Unclassified Bacteria
single_bin_7_265	NODE_16_length_7016_cov_1470.243930	7016	NZ_MH229772.1	Eubacteriales	Transformer	1	6152-6986	Unclassified Bacteria	cfr(C)	aph(3')-IIIa
single_bin_7_265	NODE_18_length_6730_cov_1782.049288	6730	NZ_CP065781.1	Lactobacillales	Transformer	0.949524		Unclassified Bacteria
single_bin_7_266	NODE_7_length_7016_cov_287.473639	7016	NZ_MH229772.1	Eubacteriales	Transformer	1	4767-5601	Unclassified Bacteria	aph(3')-IIIa	cfr(C)
single_bin_7_300	NODE_3_length_6320_cov_308.513966	6320	NZ_CP066664.1	Lactobacillales	Transformer	0.999901		Unclassified
single_bin_7_320	NODE_115_length_5440_cov_14.467781	5440	NZ_CP050341.1	Enterobacterales	Transformer	0.999801		d__Bacteria;p__Firmicutes_A;c__Clostridia;o__Oscillospirales;f__Oscillospiraceae;g__Lawsonibacter;s__unknown_0
single_bin_7_323	NODE_71_length_5660_cov_12.759679	5660	NZ_MK413722.1	Enterobacterales	Transformer	0.987743	3397-5659	d__Bacteria;p__Firmicutes_A;c__Clostridia;o__Oscillospirales;f__Ruminococcaceae;g__Ruthenibacterium;s__unknown_1
single_bin_7_323	NODE_73_length_5594_cov_9.216465	5594	NZ_CP036304.1	Enterobacterales	Transformer	0.999821		d__Bacteria;p__Firmicutes_A;c__Clostridia;o__Oscillospirales;f__Ruminococcaceae;g__Ruthenibacterium;s__unknown_1
single_bin_7_324	NODE_30_length_9968_cov_21.931000	9968	NZ_CP017026.1	Campylobacterales	Transformer	0.959522		Unclassified Bacteria	cfr(C)	fosXCC
single_bin_7_327	NODE_60_length_5284_cov_7.210174	5284	NZ_LR135195.1	Lactobacillales	Transformer	0.99983		d__Bacteria;p__Firmicutes;c__Bacilli;o__Lactobacillales;f__Streptococcaceae;g__Streptococcus;s__Streptococcus anginosus
single_bin_7_328	NODE_21_length_7877_cov_172.973408	7877	NZ_CP069564.1	Bacteroidales	Transformer	1		d__Bacteria;p__Firmicutes_A;c__Clostridia;o__Oscillospirales;f__Ruminococcaceae;g__Pararuminococcus;s__Pararuminococcus gallinarum
single_bin_7_328	NODE_36_length_6127_cov_17.137187	6127	NZ_CP028186.1	Campylobacterales	Transformer	0.999675		d__Bacteria;p__Firmicutes_A;c__Clostridia;o__Oscillospirales;f__Ruminococcaceae;g__Pararuminococcus;s__Pararuminococcus gallinarum	aad9
single_bin_7_338	NODE_8_length_6301_cov_25.557797	6301	NZ_CP054002.1	Bacteroidales	Transformer	1		Unclassified Bacteria
single_bin_7_343	NODE_4_length_8325_cov_70.873640	8325	NZ_CP076548.1	Enterobacterales	Transformer	0.00885553	0-8324	Unclassified Bacteria
single_bin_7_6	NODE_12_length_5516_cov_68.054203	5516	NZ_CP069564.1	Bacteroidales	Transformer	1	358-919	Unclassified Bacteria
single_bin_7_6	NODE_8_length_5603_cov_77.847513	5603	NZ_CP069564.1	Bacteroidales	Transformer	1	1764-4579	Unclassified Bacteria
single_bin_7_6	NODE_9_length_5555_cov_14.730364	5555	NZ_CP054002.1	Bacteroidales	Transformer	1		Unclassified Bacteria
single_bin_7_619	NODE_143_length_11424_cov_557.182690	11424	NZ_CP054002.1	Bacteroidales	Transformer	1		d__Bacteria;p__Bacteroidota;c__Bacteroidia;o__Bacteroidales;f__Tannerellaceae;g__Parabacteroides;s__Parabacteroides distasonis
single_bin_7_619	NODE_175_length_9132_cov_38.070177	9132	NZ_CP048757.1	Campylobacterales	Transformer	0.99994		d__Bacteria;p__Bacteroidota;c__Bacteroidia;o__Bacteroidales;f__Tannerellaceae;g__Parabacteroides;s__Parabacteroides distasonis	aph(2'')-If
single_bin_7_619	NODE_186_length_8595_cov_25.687119	8595	NZ_CP077637.1	Campylobacterales	Transformer	0.999445		d__Bacteria;p__Bacteroidota;c__Bacteroidia;o__Bacteroidales;f__Tannerellaceae;g__Parabacteroides;s__Parabacteroides distasonis
single_bin_7_619	NODE_228_length_6313_cov_12.209971	6313	NZ_CP066440.1	Lactobacillales	Transformer	0.999924		d__Bacteria;p__Bacteroidota;c__Bacteroidia;o__Bacteroidales;f__Tannerellaceae;g__Parabacteroides;s__Parabacteroides distasonis
single_bin_7_619	NODE_237_length_5946_cov_10.675607	5946	AP018534.1	Eubacteriales	Transformer	0.999995		d__Bacteria;p__Bacteroidota;c__Bacteroidia;o__Bacteroidales;f__Tannerellaceae;g__Parabacteroides;s__Parabacteroides distasonis
single_bin_7_619	NODE_247_length_5651_cov_166.057005	5651	NZ_CP028546.1	Enterobacterales	Transformer	0.999785		d__Bacteria;p__Bacteroidota;c__Bacteroidia;o__Bacteroidales;f__Tannerellaceae;g__Parabacteroides;s__Parabacteroides distasonis
single_bin_7_619	NODE_252_length_5410_cov_7.654715	5410	NZ_LC473083.1	other	Transformer	0.999729	5070-5407	d__Bacteria;p__Bacteroidota;c__Bacteroidia;o__Bacteroidales;f__Tannerellaceae;g__Parabacteroides;s__Parabacteroides distasonis	fosXCC
single_bin_7_619	NODE_259_length_5330_cov_12.158483	5330	NZ_LR135195.1	Lactobacillales	Transformer	0.999833		d__Bacteria;p__Bacteroidota;c__Bacteroidia;o__Bacteroidales;f__Tannerellaceae;g__Parabacteroides;s__Parabacteroides distasonis
single_bin_7_619	NODE_98_length_19212_cov_80.683719	19212	NZ_CP054002.1	Bacteroidales	Transformer	1		d__Bacteria;p__Bacteroidota;c__Bacteroidia;o__Bacteroidales;f__Tannerellaceae;g__Parabacteroides;s__Parabacteroides distasonis
single_bin_7_67	NODE_5_length_8181_cov_30.888998	8181	NZ_CP032820.1	Bacteroidales	Transformer	0.935312	4634-8209	Unclassified Bacteria	cfxA3
single_bin_7_723	NODE_15_length_6060_cov_10.198668	6060	NZ_CP080265.1	Enterobacterales	Transformer	0.999774		Unclassified Bacteria
single_bin_7_723	NODE_6_length_8251_cov_10.482308	8251	NZ_CP080256.1	Enterobacterales	Transformer	0.999804	0-78	Unclassified Bacteria
single_bin_7_732	NODE_53_length_5651_cov_59.920658	5651	NZ_CP055300.1	Enterobacterales	Transformer	0.999807		d__Bacteria;p__Proteobacteria;c__Gammaproteobacteria;o__Burkholderiales;f__Burkholderiaceae;g__Aphodousia;s__Aphodousia sp002329575
single_bin_7_732	NODE_58_length_5481_cov_6.837449	5481	AP024758.1	Enterobacterales	Transformer	0.980522		d__Bacteria;p__Proteobacteria;c__Gammaproteobacteria;o__Burkholderiales;f__Burkholderiaceae;g__Aphodousia;s__Aphodousia sp002329575
single_bin_7_732	NODE_60_length_5196_cov_10.607469	5196	AP024758.1	Enterobacterales	Transformer	0.999427		d__Bacteria;p__Proteobacteria;c__Gammaproteobacteria;o__Burkholderiales;f__Burkholderiaceae;g__Aphodousia;s__Aphodousia sp002329575
single_bin_7_732	NODE_64_length_5016_cov_10.592622	5016	NZ_CP055295.1	Enterobacterales	Transformer	0.999801	0-976	d__Bacteria;p__Proteobacteria;c__Gammaproteobacteria;o__Burkholderiales;f__Burkholderiaceae;g__Aphodousia;s__Aphodousia sp002329575
single_bin_7_775	NODE_104_length_8455_cov_110.375714	8455	NZ_CP038997.1	Lactobacillales	Transformer	0.999961	0-54	d__Bacteria;p__Firmicutes;c__Bacilli;o__Lactobacillales;f__Enterococcaceae;g__Enterococcus_B;s__Enterococcus_B faecium
single_bin_7_775	NODE_109_length_8220_cov_52.118065	8220	NZ_CP065930.1	Lactobacillales	Transformer	0.0638169	52-8219	d__Bacteria;p__Firmicutes;c__Bacilli;o__Lactobacillales;f__Enterococcaceae;g__Enterococcus_B;s__Enterococcus_B faecium
single_bin_7_775	NODE_115_length_7712_cov_37.195769	7712	NZ_CP059797.1	Lactobacillales	Transformer	0.410455	0-7711	d__Bacteria;p__Firmicutes;c__Bacilli;o__Lactobacillales;f__Enterococcaceae;g__Enterococcus_B;s__Enterococcus_B faecium
single_bin_7_775	NODE_116_length_7681_cov_85.807370	7681	NZ_CP071959.1	Lactobacillales	Transformer	0.999942	0-64	d__Bacteria;p__Firmicutes;c__Bacilli;o__Lactobacillales;f__Enterococcaceae;g__Enterococcus_B;s__Enterococcus_B faecium
single_bin_7_775	NODE_121_length_6969_cov_45.985392	6969	NZ_CP071959.1	Lactobacillales	Transformer	0.999887	0-2960	d__Bacteria;p__Firmicutes;c__Bacilli;o__Lactobacillales;f__Enterococcaceae;g__Enterococcus_B;s__Enterococcus_B faecium
single_bin_7_775	NODE_123_length_6901_cov_106.337423	6901	NZ_CP059794.1	Lactobacillales	Transformer	0.999616	452-4073	d__Bacteria;p__Firmicutes;c__Bacilli;o__Lactobacillales;f__Enterococcaceae;g__Enterococcus_B;s__Enterococcus_B faecium
single_bin_7_775	NODE_129_length_6585_cov_197.199387	6585	NZ_CP065755.1	Lactobacillales	Transformer	0.999866	0-115	d__Bacteria;p__Firmicutes;c__Bacilli;o__Lactobacillales;f__Enterococcaceae;g__Enterococcus_B;s__Enterococcus_B faecium
single_bin_7_775	NODE_138_length_5686_cov_14.690108	5686	NZ_KP342511.1	Lactobacillales	Transformer	0.999858		d__Bacteria;p__Firmicutes;c__Bacilli;o__Lactobacillales;f__Enterococcaceae;g__Enterococcus_B;s__Enterococcus_B faecium
single_bin_7_775	NODE_139_length_5451_cov_83.766308	5451	NZ_CP020485.1	Lactobacillales	Transformer	0.999862	0-70	d__Bacteria;p__Firmicutes;c__Bacilli;o__Lactobacillales;f__Enterococcaceae;g__Enterococcus_B;s__Enterococcus_B faecium
single_bin_7_775	NODE_145_length_5207_cov_2305.005823	5207	NZ_LR135433.1	Lactobacillales	Transformer	0.999818		d__Bacteria;p__Firmicutes;c__Bacilli;o__Lactobacillales;f__Enterococcaceae;g__Enterococcus_B;s__Enterococcus_B faecium
single_bin_7_775	NODE_146_length_5173_cov_1883.322587	5173	NZ_CP066419.1	Lactobacillales	Transformer	0.999911		d__Bacteria;p__Firmicutes;c__Bacilli;o__Lactobacillales;f__Enterococcaceae;g__Enterococcus_B;s__Enterococcus_B faecium
single_bin_7_775	NODE_147_length_5142_cov_217.033615	5142	NZ_CP071930.1	Lactobacillales	Transformer	0.999835	0-127	d__Bacteria;p__Firmicutes;c__Bacilli;o__Lactobacillales;f__Enterococcaceae;g__Enterococcus_B;s__Enterococcus_B faecium
single_bin_7_775	NODE_25_length_28534_cov_68.874364	28534	NZ_CP025426.1	Lactobacillales	Transformer	0.999984		d__Bacteria;p__Firmicutes;c__Bacilli;o__Lactobacillales;f__Enterococcaceae;g__Enterococcus_B;s__Enterococcus_B faecium
single_bin_7_775	NODE_33_length_25995_cov_128.234464	25995	NZ_CP072587.1	Lactobacillales	Transformer	0.999972	156-294	d__Bacteria;p__Firmicutes;c__Bacilli;o__Lactobacillales;f__Enterococcaceae;g__Enterococcus_B;s__Enterococcus_B faecium
single_bin_7_775	NODE_46_length_20372_cov_198.218389	20372	NZ_CP040742.1	Lactobacillales	Transformer	0.999954	41-177	d__Bacteria;p__Firmicutes;c__Bacilli;o__Lactobacillales;f__Enterococcaceae;g__Enterococcus_B;s__Enterococcus_B faecium
single_bin_7_775	NODE_53_length_18050_cov_117.075354	18050	LT603682.1	Lactobacillales	Transformer	0.999959	552-896	d__Bacteria;p__Firmicutes;c__Bacilli;o__Lactobacillales;f__Enterococcaceae;g__Enterococcus_B;s__Enterococcus_B faecium
single_bin_7_775	NODE_56_length_16842_cov_116.632156	16842	NZ_CP072580.1	Lactobacillales	Transformer	0.999957	0-143	d__Bacteria;p__Firmicutes;c__Bacilli;o__Lactobacillales;f__Enterococcaceae;g__Enterococcus_B;s__Enterococcus_B faecium
single_bin_7_775	NODE_57_length_16791_cov_87.650813	16791	NZ_CP061819.1	Lactobacillales	Transformer	0.999959		d__Bacteria;p__Firmicutes;c__Bacilli;o__Lactobacillales;f__Enterococcaceae;g__Enterococcus_B;s__Enterococcus_B faecium
single_bin_7_775	NODE_62_length_16170_cov_99.736519	16170	NZ_CP066383.1	Lactobacillales	Transformer	0.999953		d__Bacteria;p__Firmicutes;c__Bacilli;o__Lactobacillales;f__Enterococcaceae;g__Enterococcus_B;s__Enterococcus_B faecium
single_bin_7_775	NODE_71_length_14795_cov_42.686431	14795	NZ_CP038997.1	Lactobacillales	Transformer	0.990016	1724-5642	d__Bacteria;p__Firmicutes;c__Bacilli;o__Lactobacillales;f__Enterococcaceae;g__Enterococcus_B;s__Enterococcus_B faecium
single_bin_7_775	NODE_86_length_11719_cov_57.599194	11719	NZ_CP059797.1	Lactobacillales	Transformer	0.368088	54-11719	d__Bacteria;p__Firmicutes;c__Bacilli;o__Lactobacillales;f__Enterococcaceae;g__Enterococcus_B;s__Enterococcus_B faecium
single_bin_7_775	NODE_98_length_9629_cov_16.894610	9629	NZ_CP071959.1	Lactobacillales	Transformer	0.999794	55-765	d__Bacteria;p__Firmicutes;c__Bacilli;o__Lactobacillales;f__Enterococcaceae;g__Enterococcus_B;s__Enterococcus_B faecium
single_bin_7_779	NODE_112_length_5718_cov_16.310083	5718	AP018534.1	Eubacteriales	Transformer	0.999965		d__Bacteria;p__Bacteroidota;c__Bacteroidia;o__Bacteroidales;f__Rikenellaceae;g__Alistipes;s__Alistipes putredinis
single_bin_7_779	NODE_113_length_5651_cov_16.770729	5651	NZ_CP028540.2	Enterobacterales	Transformer	0.999825		d__Bacteria;p__Bacteroidota;c__Bacteroidia;o__Bacteroidales;f__Rikenellaceae;g__Alistipes;s__Alistipes putredinis
single_bin_7_779	NODE_116_length_5309_cov_6.366578	5309	NZ_LR135433.1	Lactobacillales	Transformer	0.999939		d__Bacteria;p__Bacteroidota;c__Bacteroidia;o__Bacteroidales;f__Rikenellaceae;g__Alistipes;s__Alistipes putredinis
single_bin_7_779	NODE_57_length_16212_cov_33.259454	16212	NZ_CP072217.1	Bacteroidales	Transformer	0.911596	5063-11246	d__Bacteria;p__Bacteroidota;c__Bacteroidia;o__Bacteroidales;f__Rikenellaceae;g__Alistipes;s__Alistipes putredinis
single_bin_7_779	NODE_76_length_11028_cov_267.469516	11028	NZ_CP069564.1	Bacteroidales	Transformer	0.999841	3949-9977	d__Bacteria;p__Bacteroidota;c__Bacteroidia;o__Bacteroidales;f__Rikenellaceae;g__Alistipes;s__Alistipes putredinis
single_bin_7_779	NODE_91_length_8211_cov_559.998406	8211	NZ_CP023546.1	Campylobacterales	Transformer	0.997195		d__Bacteria;p__Bacteroidota;c__Bacteroidia;o__Bacteroidales;f__Rikenellaceae;g__Alistipes;s__Alistipes putredinis	aad9	aph(3')-IIIa	cfr(C)	aadE
single_bin_7_780	NODE_72_length_5651_cov_16.483024	5651	NZ_CP064262.1	Enterobacterales	Transformer	0.999807		d__Bacteria;p__Bacteroidota;c__Bacteroidia;o__Bacteroidales;f__Barnesiellaceae;g__Barnesiella;s__Barnesiella intestinihominis
single_bin_7_780	NODE_74_length_5124_cov_4.743145	5124	NZ_LR135433.1	Lactobacillales	Transformer	0.9999		d__Bacteria;p__Bacteroidota;c__Bacteroidia;o__Bacteroidales;f__Barnesiellaceae;g__Barnesiella;s__Barnesiella intestinihominis
single_bin_S_814	NODE_49_length_8450_cov_8.327576	8450	LR962022.1	Lactobacillales	Transformer	0.190512	195-945	d__Bacteria;p__Firmicutes;c__Bacilli;o__Lactobacillales;f__Enterococcaceae;g__Enterococcus;s__Enterococcus faecalis
single_bin_S_814	NODE_56_length_7996_cov_12.043823	7996	LR962329.1	Lactobacillales	Transformer	0.323472	1826-6659	d__Bacteria;p__Firmicutes;c__Bacilli;o__Lactobacillales;f__Enterococcaceae;g__Enterococcus;s__Enterococcus faecalis
single_bin_S_818	NODE_1_length_67416_cov_137.153991	67416	NZ_CP073375.1	Enterobacterales	Transformer	0.999934	24064-24552	d__Bacteria;p__Proteobacteria;c__Gammaproteobacteria;o__Enterobacterales;f__Enterobacteriaceae;g__Klebsiella;s__Klebsiella pneumoniae	qnrS1	blaLAP-2	tet(A)	ISKpn19|1|NC_010886
single_bin_S_818	NODE_102_length_10081_cov_8.315380	10081	CP060162.1	Pseudomonadales	Transformer	0.987172		d__Bacteria;p__Proteobacteria;c__Gammaproteobacteria;o__Enterobacterales;f__Enterobacteriaceae;g__Klebsiella;s__Klebsiella pneumoniae
single_bin_S_818	NODE_103_length_10052_cov_3.246774	10052	NZ_CP079601.1	Enterobacterales	Transformer	0.0178912	55-10055	d__Bacteria;p__Proteobacteria;c__Gammaproteobacteria;o__Enterobacterales;f__Enterobacteriaceae;g__Klebsiella;s__Klebsiella pneumoniae
single_bin_S_818	NODE_106_length_9793_cov_26.238345	9793	NZ_CP079125.1	Enterobacterales	Transformer	0.0490687	1236-9691	d__Bacteria;p__Proteobacteria;c__Gammaproteobacteria;o__Enterobacterales;f__Enterobacteriaceae;g__Klebsiella;s__Klebsiella pneumoniae
single_bin_S_818	NODE_110_length_9523_cov_11.001373	9523	NZ_CP076548.1	Enterobacterales	Transformer	0.00404241	0-9522	d__Bacteria;p__Proteobacteria;c__Gammaproteobacteria;o__Enterobacterales;f__Enterobacteriaceae;g__Klebsiella;s__Klebsiella pneumoniae
single_bin_S_818	NODE_115_length_9209_cov_8.215206	9209	NZ_CP007734.1	Enterobacterales	Transformer	0.93035	1975-9207	d__Bacteria;p__Proteobacteria;c__Gammaproteobacteria;o__Enterobacterales;f__Enterobacteriaceae;g__Klebsiella;s__Klebsiella pneumoniae
single_bin_S_818	NODE_120_length_8721_cov_7.917955	8721	NZ_CP034650.1	Xanthomonadales	Transformer	0.965258	2489-3808	d__Bacteria;p__Proteobacteria;c__Gammaproteobacteria;o__Enterobacterales;f__Enterobacteriaceae;g__Klebsiella;s__Klebsiella pneumoniae
single_bin_S_818	NODE_123_length_8596_cov_17.096125	8596	NZ_CP076548.1	Enterobacterales	Transformer	0.990473	0-55	d__Bacteria;p__Proteobacteria;c__Gammaproteobacteria;o__Enterobacterales;f__Enterobacteriaceae;g__Klebsiella;s__Klebsiella pneumoniae
single_bin_S_818	NODE_125_length_8512_cov_14.563084	8512	NZ_CP055295.1	Enterobacterales	Transformer	0.999787	501-3058	d__Bacteria;p__Proteobacteria;c__Gammaproteobacteria;o__Enterobacterales;f__Enterobacteriaceae;g__Klebsiella;s__Klebsiella pneumoniae
single_bin_S_818	NODE_13_length_34621_cov_22.159723	34621	AP024758.1	Enterobacterales	Transformer	0.999965	20978-21782	d__Bacteria;p__Proteobacteria;c__Gammaproteobacteria;o__Enterobacterales;f__Enterobacteriaceae;g__Klebsiella;s__Klebsiella pneumoniae
single_bin_S_818	NODE_132_length_8148_cov_1.236871	8148	NZ_CP079601.1	Enterobacterales	Transformer	0.03871	0-8147	d__Bacteria;p__Proteobacteria;c__Gammaproteobacteria;o__Enterobacterales;f__Enterobacteriaceae;g__Klebsiella;s__Klebsiella pneumoniae
single_bin_S_818	NODE_135_length_7987_cov_136.126450	7987	NZ_CP058228.1	Enterobacterales	Transformer	0.999835	0-63	d__Bacteria;p__Proteobacteria;c__Gammaproteobacteria;o__Enterobacterales;f__Enterobacteriaceae;g__Klebsiella;s__Klebsiella pneumoniae
single_bin_S_818	NODE_136_length_7959_cov_15.832869	7959	NZ_CP074582.1	Enterobacterales	Transformer	0.0106093	0-7958	d__Bacteria;p__Proteobacteria;c__Gammaproteobacteria;o__Enterobacterales;f__Enterobacteriaceae;g__Klebsiella;s__Klebsiella pneumoniae
single_bin_S_818	NODE_14_length_33347_cov_22.375255	33347	NZ_CP079608.1	Enterobacterales	Transformer	0.641966	35-19986	d__Bacteria;p__Proteobacteria;c__Gammaproteobacteria;o__Enterobacterales;f__Enterobacteriaceae;g__Klebsiella;s__Klebsiella pneumoniae
single_bin_S_818	NODE_143_length_7780_cov_22.256052	7780	NZ_CP055295.1	Enterobacterales	Transformer	0.999412	0-7779	d__Bacteria;p__Proteobacteria;c__Gammaproteobacteria;o__Enterobacterales;f__Enterobacteriaceae;g__Klebsiella;s__Klebsiella pneumoniae
single_bin_S_818	NODE_145_length_7699_cov_9.857928	7699	NZ_CP076548.1	Enterobacterales	Transformer	0.0058633	7698-01-01	d__Bacteria;p__Proteobacteria;c__Gammaproteobacteria;o__Enterobacterales;f__Enterobacteriaceae;g__Klebsiella;s__Klebsiella pneumoniae
single_bin_S_818	NODE_147_length_7690_cov_30.825147	7690	NZ_CP061960.1	Enterobacterales	Transformer	0.999819	0-58	d__Bacteria;p__Proteobacteria;c__Gammaproteobacteria;o__Enterobacterales;f__Enterobacteriaceae;g__Klebsiella;s__Klebsiella pneumoniae
single_bin_S_818	NODE_148_length_7653_cov_10.657147	7653	NZ_CP076548.1	Enterobacterales	Transformer	0.000384129	0-7652	d__Bacteria;p__Proteobacteria;c__Gammaproteobacteria;o__Enterobacterales;f__Enterobacteriaceae;g__Klebsiella;s__Klebsiella pneumoniae
single_bin_S_818	NODE_149_length_7641_cov_9.705774	7641	NZ_CP079125.1	Enterobacterales	Transformer	0.0368679	2743-02-01	d__Bacteria;p__Proteobacteria;c__Gammaproteobacteria;o__Enterobacterales;f__Enterobacteriaceae;g__Klebsiella;s__Klebsiella pneumoniae
single_bin_S_818	NODE_151_length_7429_cov_8.488337	7429	NZ_CP076548.1	Enterobacterales	Transformer	0.00446025	0-7428	d__Bacteria;p__Proteobacteria;c__Gammaproteobacteria;o__Enterobacterales;f__Enterobacteriaceae;g__Klebsiella;s__Klebsiella pneumoniae
single_bin_S_818	NODE_158_length_7081_cov_9.413180	7081	NZ_MK433207.1	Enterobacterales	Transformer	0.00634355	0-7080	d__Bacteria;p__Proteobacteria;c__Gammaproteobacteria;o__Enterobacterales;f__Enterobacteriaceae;g__Klebsiella;s__Klebsiella pneumoniae
single_bin_S_818	NODE_17_length_32867_cov_66.805071	32867	NZ_MK433207.1	Enterobacterales	Transformer	0.999322	0-10212	d__Bacteria;p__Proteobacteria;c__Gammaproteobacteria;o__Enterobacterales;f__Enterobacteriaceae;g__Klebsiella;s__Klebsiella pneumoniae
single_bin_S_818	NODE_183_length_5676_cov_4.320761	5676	AP018534.1	Eubacteriales	Transformer	0.99962		d__Bacteria;p__Proteobacteria;c__Gammaproteobacteria;o__Enterobacterales;f__Enterobacteriaceae;g__Klebsiella;s__Klebsiella pneumoniae
single_bin_S_818	NODE_185_length_5603_cov_6.784607	5603	CP052389.1	Enterobacterales	Transformer	0.123469	0-5602	d__Bacteria;p__Proteobacteria;c__Gammaproteobacteria;o__Enterobacterales;f__Enterobacteriaceae;g__Klebsiella;s__Klebsiella pneumoniae
single_bin_S_818	NODE_186_length_5589_cov_5.753524	5589	NC_024961.1	Enterobacterales	Transformer	0.961531	37-3408	d__Bacteria;p__Proteobacteria;c__Gammaproteobacteria;o__Enterobacterales;f__Enterobacteriaceae;g__Klebsiella;s__Klebsiella pneumoniae
single_bin_S_818	NODE_189_length_5455_cov_30.191296	5455	NZ_CP068016.1	Enterobacterales	Transformer	0.999788	0-495	d__Bacteria;p__Proteobacteria;c__Gammaproteobacteria;o__Enterobacterales;f__Enterobacteriaceae;g__Klebsiella;s__Klebsiella pneumoniae	ISKpn42|1|CP025642	ISKox1|1|CP003684
single_bin_S_818	NODE_191_length_5416_cov_12.504757	5416	NZ_CP055296.1	Enterobacterales	Transformer	0.999754	4448-4767	d__Bacteria;p__Proteobacteria;c__Gammaproteobacteria;o__Enterobacterales;f__Enterobacteriaceae;g__Klebsiella;s__Klebsiella pneumoniae
single_bin_S_818	NODE_192_length_5408_cov_5.135625	5408	NZ_CP065530.1	Lactobacillales	Transformer	0.999951		d__Bacteria;p__Proteobacteria;c__Gammaproteobacteria;o__Enterobacterales;f__Enterobacteriaceae;g__Klebsiella;s__Klebsiella pneumoniae
single_bin_S_818	NODE_193_length_5358_cov_117.603998	5358	NZ_CP055296.1	Enterobacterales	Transformer	0.99958	5298-5357	d__Bacteria;p__Proteobacteria;c__Gammaproteobacteria;o__Enterobacterales;f__Enterobacteriaceae;g__Klebsiella;s__Klebsiella pneumoniae
single_bin_S_818	NODE_195_length_5339_cov_26.503974	5339	NZ_CP055295.1	Enterobacterales	Transformer	0.999802	0-131	d__Bacteria;p__Proteobacteria;c__Gammaproteobacteria;o__Enterobacterales;f__Enterobacteriaceae;g__Klebsiella;s__Klebsiella pneumoniae
single_bin_S_818	NODE_197_length_5275_cov_76.896360	5275	NZ_MW598237.1	Enterobacterales	Transformer	0.999709		d__Bacteria;p__Proteobacteria;c__Gammaproteobacteria;o__Enterobacterales;f__Enterobacteriaceae;g__Klebsiella;s__Klebsiella pneumoniae
single_bin_S_818	NODE_198_length_5203_cov_13.906371	5203	NZ_CP076548.1	Enterobacterales	Transformer	0.661256	0-3602	d__Bacteria;p__Proteobacteria;c__Gammaproteobacteria;o__Enterobacterales;f__Enterobacteriaceae;g__Klebsiella;s__Klebsiella pneumoniae
single_bin_S_818	NODE_202_length_5036_cov_4.942180	5036	NZ_CP076548.1	Enterobacterales	Transformer	0.000251951	0-3441	d__Bacteria;p__Proteobacteria;c__Gammaproteobacteria;o__Enterobacterales;f__Enterobacteriaceae;g__Klebsiella;s__Klebsiella pneumoniae
single_bin_S_818	NODE_203_length_4996_cov_58.208460	4996	NZ_CP069171.1	Enterobacterales	Transformer	0.999786	0-305	d__Bacteria;p__Proteobacteria;c__Gammaproteobacteria;o__Enterobacterales;f__Enterobacteriaceae;g__Klebsiella;s__Klebsiella pneumoniae
single_bin_S_818	NODE_27_length_23405_cov_26.878972	23405	NZ_CP076548.1	Enterobacterales	Transformer	0.00381141	0-12914	d__Bacteria;p__Proteobacteria;c__Gammaproteobacteria;o__Enterobacterales;f__Enterobacteriaceae;g__Klebsiella;s__Klebsiella pneumoniae
single_bin_S_818	NODE_29_length_21862_cov_23.236071	21862	NZ_MW245020.1	Enterobacterales	Transformer	0.926537	17803-21860	d__Bacteria;p__Proteobacteria;c__Gammaproteobacteria;o__Enterobacterales;f__Enterobacteriaceae;g__Klebsiella;s__Klebsiella pneumoniae
single_bin_S_818	NODE_39_length_20418_cov_27.294750	20418	NZ_CP076548.1	Enterobacterales	Transformer	0.991431	8680-15179	d__Bacteria;p__Proteobacteria;c__Gammaproteobacteria;o__Enterobacterales;f__Enterobacteriaceae;g__Klebsiella;s__Klebsiella pneumoniae
single_bin_S_818	NODE_5_length_46513_cov_57.559990	46513	NZ_CP064236.1	Enterobacterales	Transformer	0.999818	6237-6553	d__Bacteria;p__Proteobacteria;c__Gammaproteobacteria;o__Enterobacterales;f__Enterobacteriaceae;g__Klebsiella;s__Klebsiella pneumoniae	ISEch12|1|CP002038
single_bin_S_818	NODE_52_length_17899_cov_29.534690	17899	NZ_CP007729.1	Enterobacterales	Transformer	0.999523	1410-3700	d__Bacteria;p__Proteobacteria;c__Gammaproteobacteria;o__Enterobacterales;f__Enterobacteriaceae;g__Klebsiella;s__Klebsiella pneumoniae
single_bin_S_818	NODE_53_length_17527_cov_13.353823	17527	NZ_MK433207.1	Enterobacterales	Transformer	0.0333286	0-17526	d__Bacteria;p__Proteobacteria;c__Gammaproteobacteria;o__Enterobacterales;f__Enterobacteriaceae;g__Klebsiella;s__Klebsiella pneumoniae
single_bin_S_818	NODE_56_length_15774_cov_9.342515	15774	CP052389.1	Enterobacterales	Transformer	0.0914656	0-1628	d__Bacteria;p__Proteobacteria;c__Gammaproteobacteria;o__Enterobacterales;f__Enterobacteriaceae;g__Klebsiella;s__Klebsiella pneumoniae
single_bin_S_818	NODE_57_length_15739_cov_217.540997	15739	NZ_CP068692.1	Enterobacterales	Transformer	0.999863	3190-5279	d__Bacteria;p__Proteobacteria;c__Gammaproteobacteria;o__Enterobacterales;f__Enterobacteriaceae;g__Klebsiella;s__Klebsiella pneumoniae
single_bin_S_818	NODE_6_length_45984_cov_10.781859	45984	NZ_CP032166.1	Enterobacterales	Transformer	0.941104	18676-27223	d__Bacteria;p__Proteobacteria;c__Gammaproteobacteria;o__Enterobacterales;f__Enterobacteriaceae;g__Klebsiella;s__Klebsiella pneumoniae	blaSHV-12	Tn2003|1|AY532647.1
single_bin_S_818	NODE_62_length_15536_cov_80.144952	15536	NZ_CP077777.1	Enterobacterales	Transformer	0.99982	0-216	d__Bacteria;p__Proteobacteria;c__Gammaproteobacteria;o__Enterobacterales;f__Enterobacteriaceae;g__Klebsiella;s__Klebsiella pneumoniae
single_bin_S_818	NODE_7_length_43972_cov_21.354100	43972	NZ_CP055295.1	Enterobacterales	Transformer	0.999849	4586-5770	d__Bacteria;p__Proteobacteria;c__Gammaproteobacteria;o__Enterobacterales;f__Enterobacteriaceae;g__Klebsiella;s__Klebsiella pneumoniae
single_bin_S_818	NODE_70_length_13270_cov_20.013697	13270	CP052389.1	Enterobacterales	Transformer	0.0356019	51-12750	d__Bacteria;p__Proteobacteria;c__Gammaproteobacteria;o__Enterobacterales;f__Enterobacteriaceae;g__Klebsiella;s__Klebsiella pneumoniae
single_bin_S_818	NODE_73_length_13083_cov_67.287458	13083	NZ_CP055295.1	Enterobacterales	Transformer	0.999752	0-119	d__Bacteria;p__Proteobacteria;c__Gammaproteobacteria;o__Enterobacterales;f__Enterobacteriaceae;g__Klebsiella;s__Klebsiella pneumoniae	ISSpu2|1|NC_009438
single_bin_S_818	NODE_8_length_42143_cov_7.690078	42143	NZ_CP076548.1	Enterobacterales	Transformer	0.999685	0-1940	d__Bacteria;p__Proteobacteria;c__Gammaproteobacteria;o__Enterobacterales;f__Enterobacteriaceae;g__Klebsiella;s__Klebsiella pneumoniae
single_bin_S_818	NODE_83_length_11465_cov_27.226819	11465	AP024758.1	Enterobacterales	Transformer	0.999304		d__Bacteria;p__Proteobacteria;c__Gammaproteobacteria;o__Enterobacterales;f__Enterobacteriaceae;g__Klebsiella;s__Klebsiella pneumoniae
single_bin_S_818	NODE_87_length_11212_cov_4.120731	11212	NZ_CP079601.1	Enterobacterales	Transformer	0.00192148	0-10964	d__Bacteria;p__Proteobacteria;c__Gammaproteobacteria;o__Enterobacterales;f__Enterobacteriaceae;g__Klebsiella;s__Klebsiella pneumoniae
single_bin_S_818	NODE_89_length_11024_cov_10.817303	11024	NZ_CP030293.1	Enterobacterales	Transformer	0.999791	2504-2669	d__Bacteria;p__Proteobacteria;c__Gammaproteobacteria;o__Enterobacterales;f__Enterobacteriaceae;g__Klebsiella;s__Klebsiella pneumoniae	iutA
single_bin_S_818	NODE_92_length_10799_cov_49.455138	10799	NZ_CP072465.1	Enterobacterales	Transformer	0.999825	0-59	d__Bacteria;p__Proteobacteria;c__Gammaproteobacteria;o__Enterobacterales;f__Enterobacteriaceae;g__Klebsiella;s__Klebsiella pneumoniae
single_bin_S_818	NODE_95_length_10610_cov_18.639602	10610	NZ_MK433207.1	Enterobacterales	Transformer	0.0219681	0-10609	d__Bacteria;p__Proteobacteria;c__Gammaproteobacteria;o__Enterobacterales;f__Enterobacteriaceae;g__Klebsiella;s__Klebsiella pneumoniae
single_bin_S_818	NODE_96_length_10533_cov_17.800153	10533	NZ_CP074582.1	Enterobacterales	Transformer	0.464399	0-3125	d__Bacteria;p__Proteobacteria;c__Gammaproteobacteria;o__Enterobacterales;f__Enterobacteriaceae;g__Klebsiella;s__Klebsiella pneumoniae
single_bin_S_821	NODE_49_length_21356_cov_90.783860	21356	AP011959.1	Enterobacterales	Transformer	0.904746	0-3159	d__Bacteria;p__Bacteroidota;c__Bacteroidia;o__Bacteroidales;f__Bacteroidaceae;g__Bacteroides;s__Bacteroides eggerthii	aph(6)-Id	aph(3'')-Ib	sul2
single_bin_S_821	NODE_74_length_6340_cov_8.828003	6340	AP018534.1	Eubacteriales	Transformer	0.998621		d__Bacteria;p__Bacteroidota;c__Bacteroidia;o__Bacteroidales;f__Bacteroidaceae;g__Bacteroides;s__Bacteroides eggerthii
single_bin_S_821	NODE_79_length_5651_cov_55.118656	5651	NZ_AP019726.1	Bacteroidales	Transformer	0.981196	0-5644	d__Bacteria;p__Bacteroidota;c__Bacteroidia;o__Bacteroidales;f__Bacteroidaceae;g__Bacteroides;s__Bacteroides eggerthii
single_bin_S_821	NODE_80_length_5651_cov_26.512152	5651	NZ_CP053020.1	Enterobacterales	Transformer	0.999817	5068-5444	d__Bacteria;p__Bacteroidota;c__Bacteroidia;o__Bacteroidales;f__Bacteroidaceae;g__Bacteroides;s__Bacteroides eggerthii
single_bin_S_821	NODE_83_length_5330_cov_8.036588	5330	NZ_LR135195.1	Lactobacillales	Transformer	0.999892		d__Bacteria;p__Bacteroidota;c__Bacteroidia;o__Bacteroidales;f__Bacteroidaceae;g__Bacteroides;s__Bacteroides eggerthii
single_bin_S_823	NODE_106_length_5651_cov_18.780200	5651	NZ_CP041378.1	Enterobacterales	Transformer	0.999763		d__Bacteria;p__Firmicutes_A;c__Clostridia;o__Christensenellales;f__Borkfalkiaceae;g__Borkfalkia;s__unknown_0	aph(2'')-Ii
single_bin_S_823	NODE_107_length_5330_cov_6.725498	5330	NZ_LR135195.1	Lactobacillales	Transformer	0.999901		d__Bacteria;p__Firmicutes_A;c__Clostridia;o__Christensenellales;f__Borkfalkiaceae;g__Borkfalkia;s__unknown_0
single_bin_S_825	NODE_101_length_5779_cov_5.513976	5779	NZ_AP019725.1	Bacteroidales	Transformer	1	3735-3799	d__Bacteria;p__Firmicutes_A;c__Clostridia;o__Oscillospirales;f__Ruminococcaceae;g__Ruthenibacterium;s__unknown_0	aad9
single_bin_S_825	NODE_104_length_5651_cov_24.779485	5651	NZ_CP064262.1	Enterobacterales	Transformer	0.999813		d__Bacteria;p__Firmicutes_A;c__Clostridia;o__Oscillospirales;f__Ruminococcaceae;g__Ruthenibacterium;s__unknown_0
single_bin_S_825	NODE_110_length_5330_cov_10.093270	5330	NZ_LR135195.1	Lactobacillales	Transformer	0.999852		d__Bacteria;p__Firmicutes_A;c__Clostridia;o__Oscillospirales;f__Ruminococcaceae;g__Ruthenibacterium;s__unknown_0
single_bin_S_825	NODE_113_length_5267_cov_9.105718	5267	NZ_CP066388.1	Lactobacillales	Transformer	0.999685		d__Bacteria;p__Firmicutes_A;c__Clostridia;o__Oscillospirales;f__Ruminococcaceae;g__Ruthenibacterium;s__unknown_0
single_bin_S_826	NODE_98_length_7445_cov_22.889445	7445	LR135186.1	Lactobacillales	Transformer	0.998766	5825-6818	d__Bacteria;p__Firmicutes_A;c__Clostridia;o__Lachnospirales;f__Lachnospiraceae;g__Scatomonas;s__Scatomonas merdavium	ant(6)-Ia	sat4	aph(3')-IIIa
single_bin_S_831	NODE_149_length_5651_cov_31.208542	5651	NZ_CP028789.1	Enterobacterales	Transformer	0.999808		d__Bacteria;p__Firmicutes_A;c__Clostridia;o__Oscillospirales;f__Ruminococcaceae;g__Ruthenibacterium;s__Ruthenibacterium lactatiformans
single_bin_S_831	NODE_153_length_5443_cov_8.490535	5443	NZ_AP019725.1	Bacteroidales	Transformer	0.313262	396-2302	d__Bacteria;p__Firmicutes_A;c__Clostridia;o__Oscillospirales;f__Ruminococcaceae;g__Ruthenibacterium;s__Ruthenibacterium lactatiformans
single_bin_S_831	NODE_158_length_5330_cov_10.013460	5330	NZ_LR135195.1	Lactobacillales	Transformer	0.999941		d__Bacteria;p__Firmicutes_A;c__Clostridia;o__Oscillospirales;f__Ruminococcaceae;g__Ruthenibacterium;s__Ruthenibacterium lactatiformans
single_bin_S_831	NODE_162_length_5237_cov_572.445774	5237	NZ_CP017026.1	Campylobacterales	Transformer	0.988699		d__Bacteria;p__Firmicutes_A;c__Clostridia;o__Oscillospirales;f__Ruminococcaceae;g__Ruthenibacterium;s__Ruthenibacterium lactatiformans	cfr(E)
single_bin_S_831	NODE_82_length_9050_cov_153.220901	9050	NZ_LR135231.1	Lactobacillales	Transformer	0.999734		d__Bacteria;p__Firmicutes_A;c__Clostridia;o__Oscillospirales;f__Ruminococcaceae;g__Ruthenibacterium;s__Ruthenibacterium lactatiformans

## Sheet: tableS10-kp
TableS10 Klebsiella pneumoniae genomic characteristics in isolates and Single-Amplified Genomes (SAGs)
ANI	Is-KP	SC-KP1	SC-KP2	genome size	completeness	contamination	No. gene	ARGs																	VFGs
Is-KP				5.4M	-	-	5176	aadA1	aph(3'')-Ib	aph(6)-Id	arr-2	blaKPC-2	blaLAP-2	blaOXA-10	blaSHV-187	cmlA5	dfrA14	floR	fosA5_fam	oqxA3	oqxB20	qnrS1	sul2	tet(A)	entA	entB	fepC	iucA	iucB	iucC	iutA	ompA	yagV/ecpE	yagW/ecpD	yagX/ecpC	yagY/ecpB	yagZ/ecpA	ykgK/ecpR
SC-KP1	99.68			2.6M	40.6546	2.51065	2547	dfrA14	tet(A)	blaLAP-2	qnrS1	catA2	blaKPC-2												ybtS	ybtU	ybtT	ybtA	ybtP
SC-KP2	99.65	99.65		3.1M	34.8045	2.76277	3157	fosXCC	dfrA14	blaTEM-1	blaLAP-2	qnrS1	sul2	catA2	cfrC	aph(3')-III_1									ybtS	ybtA	iutA	ompA
MAG-KP	99.19	99.5	99.39	4.5	85.12	1.536	4581	blaKPC-2	blaLAP-2	blaSHV-12	qnrS1	fosA6													irp2	yagV/ecpE	yagW/ecpD	yagX/ecpC	yagY/ecpB	iutA	fyuA	fepC	irp1	ybtU	ybtT	ompA	ybtX	ybtQ	ybtP	ybtA	entB	entA
